# Supplementary material for: SHMT2 modulates the transcriptome and metabolism profiles to promote the tumor phenotypes of bladder cancer HT-1376 cells
Source: Front Genet. 2025 Nov 20;16:1694089. doi: 10.3389/fgene.2025.1694089 (PMC12674598; doi:10.3389/fgene.2025.1694089)
Supplement: Supplementary file 1 [file Table2.xlsx]

## Sheet: all_sample_stat
Table S1. The alignment results for all the six samples.
SAMPLE	TOTAL READS	TOTAL MAPPED	TOTAL UNIQUELY MAPPED	TOTAL MULTIPLE MAPPED
siNC_1	33640672	32877649(97.73%)	31064978(92.34%)	1812671(5.39%)
siNC_2	29114097	27965801(96.06%)	26431491(90.79%)	1534310(5.27%)
siNC_3	35931050	34583753(96.25%)	32636612(90.83%)	1947141(5.42%)
siSHMT2_1	22677439	21474996(94.70%)	20265267(89.36%)	1209729(5.33%)
siSHMT2_2	34467490	33287232(96.58%)	31421642(91.16%)	1865590(5.41%)
siSHMT2_3	32780869	32041025(97.74%)	30248587(92.28%)	1792438(5.47%)
