# Supplementary material for: SHMT2 modulates the transcriptome and metabolism profiles to promote the tumor phenotypes of bladder cancer HT-1376 cells
Source: Front Genet. 2025 Nov 20;16:1694089. doi: 10.3389/fgene.2025.1694089 (PMC12674598; doi:10.3389/fgene.2025.1694089)
Supplement: Supplementary file 2 [file Table3.xlsx]

## Sheet: siSHMT2_vs_NC.DEG.final
	baseMean	log2FoldChange	lfcSE	stat	pvalue	padj	regulated
ENSG00000261195	2.12172	4.58635	1.74425	2.62942	0.00855315	0.9999	up
ENSG00000229335	1.88475	4.44493	1.4023	3.16975	0.00152569	0.9999	up
ENSG00000188878	1.73128	4.28249	1.71068	2.50338	0.0123013	0.9999	up
ENSG00000226874	1.73649	4.27712	1.62868	2.62613	0.00863614	0.9999	up
ENSG00000286681	1.5733	4.17622	1.61514	2.58567	0.00971902	0.9999	up
ENSG00000237025	1.58859	4.14986	1.77522	2.33766	0.0194051	0.9999	up
ENSG00000260339	1.43097	4.10096	1.49844	2.73682	0.00620366	0.9999	up
ENSG00000227398	2.83951	3.99798	1.3686	2.92121	0.00348672	0.9999	up
ENSG00000229422	1.3617	3.91975	1.70486	2.29916	0.0214959	0.9999	up
ENSG00000235945	1.3617	3.91975	1.70486	2.29916	0.0214959	0.9999	up
ENSG00000260563	1.35649	3.91474	1.70084	2.30165	0.0213548	0.9999	up
ENSG00000248896	1.28271	3.84159	1.52527	2.51863	0.0117812	0.9999	up
ENSG00000223963	1.21415	3.80529	1.6041	2.37223	0.0176809	0.9999	up
ENSG00000213300	1.19851	3.79254	1.59169	2.38271	0.0171857	0.9999	up
ENSG00000177096	1.12995	3.75479	1.50704	2.49149	0.0127207	0.9999	up
ENSG00000279032	1.12474	3.74775	1.54615	2.42393	0.0153538	0.9999	up
ENSG00000254420	1.06104	3.59438	1.58527	2.26736	0.0233683	0.9999	up
ENSG00000233223	1.05582	3.58539	1.51288	2.36991	0.0177925	0.9999	up
ENSG00000242575	1.05582	3.58539	1.51288	2.36991	0.0177925	0.9999	up
ENSG00000118162	1.05061	3.58516	1.57705	2.27333	0.0230064	0.9999	up
ENSG00000165046	0.98205	3.54237	1.53754	2.30392	0.0212269	0.9999	up
ENSG00000270409	0.98205	3.54237	1.53754	2.30392	0.0212269	0.9999	up
ENSG00000091536	0.976835	3.53865	1.5342	2.30651	0.0210821	0.9999	up
ENSG00000224738	0.976835	3.53865	1.5342	2.30651	0.0210821	0.9999	up
ENSG00000078124	2.14248	3.51651	1.54712	2.27294	0.0230298	0.9999	up
ENSG00000256897	3.98987	3.49115	1.27761	2.73256	0.00628448	0.9999	up
ENSG00000254860	1.9392	3.45582	1.38982	2.48652	0.0129001	0.9999	up
ENSG00000008311	0.981692	3.42801	1.74743	1.96174	0.0497924	0.9999	up
ENSG00000188582	0.981692	3.42801	1.74743	1.96174	0.0497924	0.9999	up
ENSG00000259632	1.87064	3.42184	1.46373	2.33775	0.0194001	0.9999	up
ENSG00000146700	1.94927	3.39024	1.44437	2.34721	0.0189146	0.9999	up
ENSG00000163867	3.48521	3.36342	1.18882	2.8292	0.00466641	0.9999	up
ENSG00000226220	0.907919	3.34538	1.59884	2.09238	0.0364045	0.9999	up
ENSG00000118508	0.902705	3.34012	1.59469	2.09452	0.0362137	0.9999	up
ENSG00000289913	0.902705	3.34012	1.59469	2.09452	0.0362137	0.9999	up
ENSG00000134262	1.78087	3.31643	1.46118	2.26969	0.0232261	0.9999	up
ENSG00000271781	1.86993	3.30123	1.53756	2.14705	0.0317891	0.9999	up
ENSG00000227006	1.77847	3.29155	1.4487	2.27208	0.0230818	0.9999	up
ENSG00000277196	0.834146	3.29063	1.63286	2.01525	0.0438782	0.9999	up
ENSG00000139180	0.828932	3.28827	1.55284	2.11758	0.0342106	0.9999	up
ENSG00000225361	1.76804	3.2817	1.48038	2.21679	0.0266373	0.9999	up
ENSG00000240429	1.84667	3.2542	1.53398	2.12141	0.0338869	0.9999	up
ENSG00000234193	1.79094	3.24628	1.45745	2.22737	0.0259224	0.9999	up
ENSG00000289286	3.1568	3.24208	1.23391	2.62749	0.00860161	0.9999	up
ENSG00000244045	1.69913	3.17837	1.4079	2.25752	0.0239754	0.9999	up
ENSG00000213939	2.92991	3.13919	1.25074	2.50986	0.0120778	0.9999	up
ENSG00000168955	1.61493	3.12965	1.52694	2.04962	0.0404011	0.9999	up
ENSG00000164066	2.89862	3.12948	1.2933	2.41976	0.0155306	0.9999	up
ENSG00000142632	1.70398	3.09723	1.49757	2.06817	0.0386241	0.9999	up
ENSG00000283667	2.861	3.08561	1.32995	2.32009	0.0203358	0.9999	up
ENSG00000063169	1.56405	3.04878	1.44071	2.11617	0.0343307	0.9999	up
ENSG00000231889	1.57675	3.04878	1.44071	2.11617	0.0343307	0.9999	up
ENSG00000246022	1.49549	3.0197	1.44305	2.09258	0.0363869	0.9999	up
ENSG00000289698	1.49549	3.0197	1.44305	2.09258	0.0363869	0.9999	up
ENSG00000278341	2.90594	2.98413	1.25225	2.38301	0.0171716	0.9999	up
ENSG00000293231	1.40607	2.97221	1.50053	1.98077	0.047617	0.9999	up
ENSG00000225975	2.51395	2.86397	1.30348	2.19716	0.0280088	0.9999	up
ENSG00000091106	2.52438	2.85711	1.36439	2.09406	0.036255	0.9999	up
ENSG00000272808	2.72208	2.81208	1.32507	2.12222	0.0338195	0.9999	up
ENSG00000269843	4.75427	2.74509	1.0421	2.6342	0.00843367	0.9999	up
ENSG00000054598	3.56015	2.73759	1.05015	2.60684	0.00913808	0.9999	up
ENSG00000286655	2.36569	2.71583	1.22253	2.22149	0.026318	0.9999	up
ENSG00000181007	2.37839	2.70702	1.22247	2.21439	0.0268023	0.9999	up
ENSG00000231760	4.62326	2.64392	1.22433	2.15949	0.0308121	0.9999	up
ENSG00000198929	2.09055	2.59634	1.24262	2.08941	0.0366705	0.9999	up
ENSG00000290544	3.08126	2.56236	1.17421	2.1822	0.0290951	0.9999	up
ENSG00000228915	5.17373	2.55048	0.920945	2.76942	0.00561565	0.9999	up
ENSG00000289814	4.33764	2.51931	1.11243	2.26468	0.0235323	0.9999	up
ENSG00000100376	2.09019	2.51738	1.26646	1.98772	0.0468422	0.9999	up
ENSG00000286310	3.66787	2.36017	1.06356	2.21912	0.0264787	0.9999	up
ENSG00000279345	5.82441	2.35212	0.904068	2.6017	0.00927619	0.9999	up
ENSG00000236088	2.7495	2.32028	1.13907	2.03699	0.0416506	0.9999	up
ENSG00000168434	4.59381	2.29627	1.04993	2.18707	0.0287372	0.9999	up
ENSG00000204758	2.58835	2.2731	1.1086	2.05044	0.040322	0.9999	up
ENSG00000165650	3.42594	2.24471	0.944414	2.37683	0.0174621	0.9999	up
ENSG00000275413	2.45087	2.16326	1.07723	2.00817	0.0446249	0.9999	up
ENSG00000259871	3.18862	2.14258	0.976497	2.19415	0.0282249	0.9999	up
ENSG00000128268	2.4939	2.14004	1.07858	1.98413	0.0472412	0.9999	up
ENSG00000180902	4.01543	2.11268	0.909747	2.32227	0.0202183	0.9999	up
ENSG00000164520	3.30824	2.10037	0.945782	2.22078	0.0263661	0.9999	up
ENSG00000159197	3.3131	2.04879	0.962237	2.12919	0.0332385	0.9999	up
ENSG00000115365	4.64309	2.02831	0.944034	2.14856	0.0316695	0.9999	up
ENSG00000232931	4.77032	2.02241	0.916807	2.20593	0.0273887	0.9999	up
ENSG00000274659	4.55943	1.98424	0.798593	2.48467	0.0129672	0.9999	up
ENSG00000289689	3.77308	1.94011	0.875729	2.21543	0.0267307	0.9999	up
ENSG00000119559	8.71975	1.85854	0.821045	2.26363	0.0235968	0.9999	up
ENSG00000083844	6.83469	1.85333	0.777146	2.38478	0.0170891	0.9999	up
ENSG00000179981	4.81338	1.84766	0.802484	2.30243	0.0213109	0.9999	up
ENSG00000163933	5.47473	1.8433	0.758642	2.42973	0.0151099	0.9999	up
ENSG00000133739	6.18713	1.78991	0.83338	2.14777	0.0317317	0.9999	up
ENSG00000254087	5.93201	1.77771	0.879339	2.02165	0.0432129	0.9999	up
ENSG00000285847	12.5164	1.75365	0.573557	3.0575	0.00223195	0.9999	up
ENSG00000182093	5.25269	1.75028	0.774478	2.25995	0.0238246	0.9999	up
ENSG00000253330	7.21083	1.74296	0.790245	2.20559	0.0274126	0.9999	up
ENSG00000247675	4.55575	1.73037	0.860977	2.00978	0.0444544	0.9999	up
ENSG00000167216	10.2066	1.69637	0.605094	2.80347	0.00505553	0.9999	up
ENSG00000121905	3.914	1.67783	0.837215	2.00406	0.0450632	0.9999	up
ENSG00000205220	5.08675	1.65654	0.761027	2.17671	0.0295019	0.9999	up
ENSG00000169188	6.44456	1.65542	0.841974	1.96612	0.0492849	0.9999	up
ENSG00000287084	4.81401	1.63197	0.79598	2.05027	0.0403383	0.9999	up
ENSG00000287555	4.34324	1.61103	0.791247	2.03606	0.0417441	0.9999	up
ENSG00000119522	7.65185	1.61068	0.775225	2.0777	0.0377372	0.9999	up
ENSG00000287593	9.4161	1.58048	0.644803	2.45111	0.0142416	0.9999	up
ENSG00000196418	5.9475	1.55878	0.673656	2.31391	0.0206727	0.9999	up
ENSG00000176532	13.7753	1.54683	0.599495	2.58022	0.00987377	0.9999	up
ENSG00000255503	4.64285	1.52772	0.752147	2.03115	0.0422401	0.9999	up
ENSG00000034533	5.54811	1.52537	0.711995	2.14239	0.0321623	0.9999	up
ENSG00000258952	4.67318	1.51766	0.749871	2.02389	0.042981	0.9999	up
ENSG00000164329	5.21724	1.48586	0.697284	2.13092	0.0330954	0.9999	up
ENSG00000118407	5.13041	1.44066	0.697017	2.0669	0.0387436	0.9999	up
ENSG00000165813	12.9323	1.32732	0.595715	2.22811	0.0258731	0.9999	up
ENSG00000086544	8.90418	1.31397	0.632557	2.07724	0.0377798	0.9999	up
ENSG00000173166	25.053	1.30797	0.432985	3.02083	0.00252083	0.9999	up
ENSG00000188938	9.41954	1.29455	0.546676	2.36803	0.0178829	0.9999	up
ENSG00000164219	9.43153	1.25769	0.562942	2.23413	0.0254742	0.9999	up
ENSG00000006062	9.09878	1.24921	0.604652	2.066	0.0388282	0.9999	up
ENSG00000256229	18.2126	1.24682	0.478994	2.60299	0.00924145	0.9999	up
ENSG00000184441	8.49167	1.24432	0.622995	1.99732	0.0457905	0.9999	up
ENSG00000226015	10.7159	1.17716	0.548842	2.14481	0.0319683	0.9999	up
ENSG00000197045	14.3777	1.17678	0.452473	2.60078	0.00930122	0.9999	up
ENSG00000008323	10.1897	1.15787	0.537194	2.15539	0.031131	0.9999	up
ENSG00000168172	8.68733	1.14596	0.575265	1.99206	0.046365	0.9999	up
ENSG00000247774	15.7672	1.12387	0.510689	2.2007	0.0277575	0.9999	up
ENSG00000143507	8.6594	1.10975	0.562242	1.97379	0.0484055	0.9999	up
ENSG00000166444	24.224	1.07339	0.538856	1.99197	0.0463739	0.9999	up
ENSG00000119703	12.1539	1.03433	0.478137	2.16324	0.0305224	0.9999	up
ENSG00000121749	21.3647	-1.00238	0.47257	-2.12112	0.0339116	0.9999	down
ENSG00000149100	15.7687	-1.0051	0.430823	-2.33298	0.0196493	0.9999	down
ENSG00000112078	14.6753	-1.01162	0.485219	-2.08486	0.0370816	0.9999	down
ENSG00000288809	22.071	-1.0147	0.486121	-2.08734	0.0368574	0.9999	down
ENSG00000102882	17.762	-1.02035	0.453959	-2.24768	0.0245969	0.9999	down
ENSG00000171475	14.1421	-1.02518	0.501821	-2.04292	0.0410601	0.9999	down
ENSG00000178105	15.9032	-1.06041	0.465105	-2.27994	0.0226114	0.9999	down
ENSG00000204536	16.9882	-1.06042	0.440918	-2.40503	0.0161709	0.9999	down
ENSG00000099942	13.8887	-1.09399	0.531665	-2.05766	0.0396226	0.9999	down
ENSG00000099290	13.2027	-1.11907	0.553378	-2.02225	0.043151	0.9999	down
ENSG00000092964	13.6456	-1.12268	0.491011	-2.28646	0.0222275	0.9999	down
ENSG00000183856	11.8392	-1.13471	0.48591	-2.33523	0.0195315	0.9999	down
ENSG00000083444	13.7441	-1.20009	0.488563	-2.45636	0.0140352	0.9999	down
ENSG00000183765	8.35727	-1.21393	0.565536	-2.14651	0.0318322	0.9999	down
ENSG00000132823	9.7743	-1.22922	0.543872	-2.26013	0.0238131	0.9999	down
ENSG00000237753	10.0424	-1.22956	0.602107	-2.0421	0.0411419	0.9999	down
ENSG00000181938	11.0543	-1.23588	0.60609	-2.0391	0.0414405	0.9999	down
ENSG00000130511	9.63982	-1.25541	0.616834	-2.03525	0.0418252	0.9999	down
ENSG00000100359	7.69952	-1.25813	0.633616	-1.98563	0.0470746	0.9999	down
ENSG00000169299	7.05565	-1.33467	0.619445	-2.15463	0.031191	0.9999	down
ENSG00000184675	6.02664	-1.33538	0.654122	-2.04148	0.0412034	0.9999	down
ENSG00000153006	8.87144	-1.39673	0.663027	-2.10659	0.0351529	0.9999	down
ENSG00000171574	5.8302	-1.47321	0.720628	-2.04434	0.04092	0.9999	down
ENSG00000026559	5.11695	-1.48566	0.729797	-2.03571	0.0417794	0.9999	down
ENSG00000284770	8.51726	-1.49979	0.648468	-2.31282	0.0207324	0.9999	down
ENSG00000159079	7.02554	-1.50086	0.638971	-2.34886	0.0188308	0.9999	down
ENSG00000267302	11.886	-1.53614	0.567881	-2.70504	0.0068297	0.9999	down
ENSG00000272195	4.70293	-1.57388	0.802743	-1.96063	0.049922	0.9999	down
ENSG00000238271	4.9472	-1.60921	0.767048	-2.09792	0.0359123	0.9999	down
ENSG00000198960	4.02633	-1.64407	0.833937	-1.97146	0.0486715	0.9999	down
ENSG00000258655	6.31778	-1.68843	0.796058	-2.12099	0.0339224	0.9999	down
ENSG00000128928	4.22832	-1.68851	0.822892	-2.05193	0.0401768	0.9999	down
ENSG00000121680	6.17784	-1.71523	0.850218	-2.0174	0.0436541	0.9999	down
ENSG00000267270	5.17208	-1.7155	0.782683	-2.19182	0.0283923	0.9999	down
ENSG00000226332	3.62439	-1.72031	0.853442	-2.01573	0.0438285	0.9999	down
ENSG00000182199	12.7639	-1.72243	0.757364	-2.27425	0.0229511	0.9999	down
ENSG00000125266	4.37446	-1.7538	0.81756	-2.14517	0.0319394	0.9999	down
ENSG00000130303	5.27108	-1.78885	0.80571	-2.22022	0.026404	0.9999	down
ENSG00000271550	3.73498	-1.79078	0.897701	-1.99485	0.0460588	0.9999	down
ENSG00000156411	4.80591	-1.82199	0.900101	-2.0242	0.0429493	0.9999	down
ENSG00000251485	4.48353	-1.85011	0.939533	-1.96918	0.0489327	0.9999	down
ENSG00000274641	3.13597	-1.8583	0.929445	-1.99936	0.0455689	0.9999	down
ENSG00000119929	4.72171	-1.86491	0.87758	-2.12506	0.0335818	0.9999	down
ENSG00000120278	3.78686	-1.88714	0.909455	-2.07503	0.037984	0.9999	down
ENSG00000237950	4.12117	-1.94973	0.860003	-2.26712	0.0233832	0.9999	down
ENSG00000169738	6.55974	-1.97043	0.766075	-2.57211	0.010108	0.9999	down
ENSG00000102977	3.25136	-1.98223	0.941132	-2.10622	0.0351854	0.9999	down
ENSG00000176225	4.43236	-2.01425	1.01276	-1.98886	0.0467161	0.9999	down
ENSG00000175567	3.41032	-2.02412	0.920395	-2.19919	0.0278645	0.9999	down
ENSG00000127993	3.46378	-2.03261	0.916409	-2.21801	0.026554	0.9999	down
ENSG00000162825	3.47648	-2.03609	0.919746	-2.21375	0.0268458	0.9999	down
ENSG00000119661	3.56548	-2.05946	1.03443	-1.99091	0.0464904	0.9999	down
ENSG00000123358	4.77563	-2.23317	0.936587	-2.38437	0.0171086	0.9999	down
ENSG00000115042	2.89637	-2.29021	1.04417	-2.19333	0.0282834	0.9999	down
ENSG00000157191	4.1067	-2.32717	0.92931	-2.50419	0.0122732	0.9999	down
ENSG00000235954	2.18412	-2.47399	1.23245	-2.00738	0.0447087	0.9999	down
ENSG00000166130	3.25856	-2.52403	1.25621	-2.00924	0.0445119	0.9999	down
ENSG00000120594	1.4961	-2.88189	1.44185	-1.99875	0.0456358	0.9999	down
ENSG00000172345	2.82844	-2.93943	1.2053	-2.43875	0.0147382	0.9999	down
ENSG00000293371	2.81831	-2.94047	1.29682	-2.26744	0.0233634	0.9999	down
ENSG00000159714	1.5865	-2.99663	1.48363	-2.0198	0.0434041	0.9999	down
ENSG00000169213	2.89571	-3.00318	1.33613	-2.24766	0.0245976	0.9999	down
ENSG00000285677	1.69048	-3.05343	1.42301	-2.14576	0.0318925	0.9999	down
ENSG00000290864	1.6957	-3.05343	1.42301	-2.14576	0.0318925	0.9999	down
ENSG00000230753	1.79967	-3.118	1.54782	-2.01445	0.0439624	0.9999	down
ENSG00000267026	1.80489	-3.118	1.54782	-2.01445	0.0439624	0.9999	down
ENSG00000178764	1.84932	-3.19398	1.37682	-2.31983	0.0203503	0.9999	down
ENSG00000134365	1.92819	-3.22978	1.44113	-2.24115	0.0250163	0.9999	down
ENSG00000292348	2.01466	-3.24623	1.56248	-2.07761	0.0377454	0.9999	down
ENSG00000064545	0.886951	-3.25254	1.53545	-2.1183	0.0341498	0.9999	down
ENSG00000185432	0.899655	-3.26243	1.54456	-2.1122	0.034669	0.9999	down
ENSG00000186577	0.9479	-3.29386	1.5093	-2.18238	0.0290817	0.9999	down
ENSG00000176473	0.960603	-3.30884	1.58715	-2.08476	0.0370907	0.9999	down
ENSG00000278986	2.07445	-3.31711	1.37289	-2.41615	0.0156856	0.9999	down
ENSG00000143772	0.996144	-3.33697	1.61283	-2.06902	0.0385441	0.9999	down
ENSG00000214960	0.996144	-3.33697	1.61283	-2.06902	0.0385441	0.9999	down
ENSG00000067221	1.00885	-3.35045	1.62454	-2.0624	0.0391701	0.9999	down
ENSG00000286977	1.00885	-3.35045	1.62454	-2.0624	0.0391701	0.9999	down
ENSG00000172409	2.06794	-3.40211	1.38738	-2.45219	0.0141991	0.9999	down
ENSG00000127533	1.02038	-3.46047	1.54706	-2.23681	0.025299	0.9999	down
ENSG00000158014	1.02038	-3.46047	1.54706	-2.23681	0.025299	0.9999	down
ENSG00000205037	1.02038	-3.46047	1.54706	-2.23681	0.025299	0.9999	down
ENSG00000276763	1.02038	-3.46047	1.54706	-2.23681	0.025299	0.9999	down
ENSG00000267673	1.03309	-3.47293	1.51305	-2.29532	0.021715	0.9999	down
ENSG00000289347	1.03309	-3.47293	1.51305	-2.29532	0.021715	0.9999	down
ENSG00000125354	1.0585	-3.48606	1.74806	-1.99425	0.0461252	0.9999	down
ENSG00000279759	1.06863	-3.49207	1.57971	-2.21058	0.0270646	0.9999	down
ENSG00000176182	1.09404	-3.51115	1.48793	-2.35975	0.018287	0.9999	down
ENSG00000165091	1.15498	-3.56053	1.60004	-2.22528	0.0260627	0.9999	down
ENSG00000185808	1.19053	-3.5938	1.67418	-2.14661	0.0318247	0.9999	down
ENSG00000203705	1.15382	-3.63825	1.57845	-2.30494	0.0211698	0.9999	down
ENSG00000080618	1.21476	-3.68289	1.47675	-2.49391	0.0126345	0.9999	down
ENSG00000174718	1.27571	-3.71718	1.47474	-2.52056	0.0117168	0.9999	down
ENSG00000158292	1.28725	-3.79394	1.62048	-2.34124	0.0192196	0.9999	down
ENSG00000137878	1.31266	-3.82137	1.50969	-2.53122	0.0113666	0.9999	down
ENSG00000260428	1.31266	-3.82137	1.50969	-2.53122	0.0113666	0.9999	down
ENSG00000285710	1.31266	-3.82137	1.50969	-2.53122	0.0113666	0.9999	down
ENSG00000124299	1.38631	-3.86542	1.51535	-2.55084	0.0107464	0.9999	down
ENSG00000271035	1.42185	-3.88076	1.43757	-2.69953	0.00694383	0.9999	down
ENSG00000270344	1.60353	-4.04739	1.47517	-2.74367	0.00607565	0.9999	down
ENSG00000261924	1.65317	-4.13554	1.43016	-2.89166	0.00383214	0.9999	down
ENSG00000239997	3.47685	-4.13586	1.44412	-2.86393	0.00418425	0.9999	down
ENSG00000172123	1.93134	-4.3184	1.49462	-2.8893	0.00386098	0.9999	down
ENSG00000139132	1.94545	-4.36976	1.4682	-2.97627	0.00291775	0.9999	down
ENSG00000100209	2.36835	-4.61475	1.77496	-2.59992	0.00932457	0.9999	down
ENSG00000281327	2.40646	-4.62853	1.64753	-2.80938	0.00496364	0.9999	down
