# Supplementary material for: SHMT2 modulates the transcriptome and metabolism profiles to promote the tumor phenotypes of bladder cancer HT-1376 cells
Source: Front Genet. 2025 Nov 20;16:1694089. doi: 10.3389/fgene.2025.1694089 (PMC12674598; doi:10.3389/fgene.2025.1694089)
Supplement: Supplementary file 4 [file Table4.xlsx]

## Sheet: A3SS
ID	GeneID	geneSymbol	chr	strand	longExonStart_0base	longExonEnd	shortES	shortEE	flankingES	flankingEE	ID.1	IJC_SAMPLE_1	SJC_SAMPLE_1	IJC_SAMPLE_2	SJC_SAMPLE_2	IncFormLen	SkipFormLen	PValue	FDR	IncLevel1	IncLevel2	IncLevelDifference
71	ENSG00000100150	DEPDC5	chr22	+	31836971	31837155	31837093	31837155	31833914	31833980	71	24,17,10	0,0,0	13,19,12	2,2,3	271	149	0.000101648	0.0102317	1.0,1.0,1.0	0.781,0.839,0.687	0.231
72	ENSG00000100150	DEPDC5	chr22	+	31836998	31837155	31837093	31837155	31833914	31833980	72	21,13,19	0,0,0	15,20,9	2,2,3	244	149	0.000157989	0.0135838	1.0,1.0,1.0	0.821,0.859,0.647	0.224
420	ENSG00000105397	TYK2	chr19	-	10361769	10361955	10361769	10361836	10362077	10362181	420	67,60,54	0,0,0	58,58,79	2,8,5	268	149	1.78353e-06	0.000774804	1.0,1.0,1.0	0.942,0.801,0.898	0.12
487	ENSG00000239382	ALKBH6	chr19	-	36010566	36010683	36010566	36010645	36010893	36011045	487	33,44,42	2,3,1	27,34,15	4,12,9	187	149	1.46688e-05	0.00336324	0.929,0.921,0.971	0.843,0.693,0.57	0.238
554	ENSG00000160111	CPAMD8	chr19	-	16892950	16894437	16892950	16893339	16896175	16896326	554	32,10,53	0,0,1	18,27,28	4,2,1	298	149	0.000947822	0.0449803	1.0,1.0,0.964	0.692,0.871,0.933	0.156
568	ENSG00000006015	REX1BD	chr19	+	18589412	18589683	18589478	18589683	18588994	18589077	568	13,22,9	0,2,0	9,7,14	6,0,6	215	149	0.000124141	0.0113851	1.0,0.884,1.0	0.51,1.0,0.618	0.252
585	ENSG00000204604	ZNF468	chr19	-	52853871	52854126	52853871	52854107	52854257	52854345	585	4,5,16	7,0,4	9,12,9	1,0,0	168	149	0.000122274	0.0113851	0.336,1.0,0.78	0.889,1.0,1.0	-0.258
679	ENSG00000090661	CERS4	chr19	+	8251043	8251249	8251075	8251249	8210705	8210862	679	7,8,3	14,10,13	0,1,1	6,10,10	181	149	2.58532e-05	0.00444567	0.292,0.397,0.16	0.0,0.076,0.076	0.232
952	ENSG00000101247	NDUFAF5	chr20	+	13793159	13793227	13793179	13793227	13788588	13788652	952	28,19,27	53,54,80	7,22,7	70,57,101	169	149	0.000720152	0.0371109	0.318,0.237,0.229	0.081,0.254,0.058	0.13
1148	ENSG00000134779	TPGS2	chr18	-	36786572	36787079	36786572	36786982	36798448	36798609	1148	55,45,86	0,3,0	39,58,85	4,0,11	246	149	0.000345564	0.0228183	1.0,0.901,1.0	0.855,1.0,0.824	0.074
1231	ENSG00000154957	ZNF18	chr17	-	11983296	11983407	11983296	11983404	11984112	11984197	1231	7,12,2	0,1,1	11,12,20	1,11,4	152	149	0.000976491	0.0457952	1.0,0.922,0.662	0.915,0.517,0.831	0.107
1393	ENSG00000174292	TNK1	chr17	+	7383227	7383320	7383249	7383320	7382835	7383089	1393	2,6,3	19,5,12	0,1,0	8,12,9	171	149	5.66689e-05	0.00687861	0.084,0.511,0.179	0.0,0.068,0.0	0.235
1421	ENSG00000004975	DVL2	chr17	-	7227654	7227783	7227654	7227711	7227976	7228044	1421	114,72,92	1,1,1	65,99,86	7,11,2	221	149	6.24751e-06	0.0018419	0.987,0.98,0.984	0.862,0.859,0.967	0.088
1442	ENSG00000154920	EME1	chr17	+	50378594	50378681	50378599	50378681	50376065	50376193	1442	34,26,13	1,0,0	8,26,19	0,6,4	154	149	5.18987e-05	0.00662661	0.97,1.0,1.0	1.0,0.807,0.821	0.114
1490	ENSG00000185813	PCYT2	chr17	-	81908875	81909321	81908875	81909037	81909513	81909602	1490	5,3,2	51,34,39	13,13,20	20,44,23	298	149	3.8798e-08	4.67986e-05	0.047,0.042,0.025	0.245,0.129,0.303	-0.188
1622	ENSG00000184381	PLA2G6	chr22	-	38115526	38115849	38115526	38115681	38116074	38116211	1622	10,13,11	14,18,13	6,2,1	19,19,29	298	149	3.995e-06	0.00149885	0.263,0.265,0.297	0.136,0.05,0.017	0.207
1789	ENSG00000008710	PKD1	chr16	-	2097727	2097780	2097727	2097777	2097867	2097984	1789	7,5,10	3,6,3	8,5,21	2,0,0	152	149	2.46247e-05	0.00441853	0.696,0.45,0.766	0.797,1.0,1.0	-0.295
1849	ENSG00000161996	WDR90	chr16	+	666454	666792	666672	666792	666219	666350	1849	102,72,117	5,13,9	69,96,155	0,3,4	298	149	9.50811e-05	0.00993417	0.911,0.735,0.867	1.0,0.941,0.951	-0.126
2096	ENSG00000185324	CDK10	chr16	+	89694568	89694788	89694664	89694788	89694172	89694232	2096	9,5,16	30,20,32	0,2,4	17,29,31	245	149	4.43654e-05	0.00610442	0.154,0.132,0.233	0.0,0.04,0.073	0.135
2127	ENSG00000103066	PLA2G15	chr16	+	68255705	68255990	68255890	68255990	68255281	68255380	2127	21,17,27	5,4,5	10,16,14	0,0,1	298	149	6.33486e-06	0.0018419	0.677,0.68,0.73	1.0,1.0,0.875	-0.263
2128	ENSG00000103066	PLA2G15	chr16	+	68255765	68255990	68255890	68255990	68255281	68255380	2128	40,31,67	5,4,5	14,42,34	0,0,1	274	149	1.74814e-05	0.00369977	0.813,0.808,0.879	1.0,1.0,0.949	-0.15
2175	ENSG00000169592	INO80E	chr16	+	30001211	30001530	30001464	30001530	30000928	30001040	2175	63,59,64	2,3,7	29,30,73	0,0,0	298	149	2.27068e-05	0.00425959	0.94,0.908,0.821	1.0,1.0,1.0	-0.11
2224	ENSG00000068903	SIRT2	chr19	-	38893818	38893971	38893818	38893867	38898378	38898425	2224	0,0,1	3,2,2	0,1,9	3,7,8	253	149	0.000758288	0.0379328	0.0,0.0,0.227	0.0,0.078,0.399	-0.083
2281	ENSG00000247556	OIP5-AS1	chr15	+	41296803	41297929	41297672	41297929	41286010	41286100	2281	8,9,16	2,0,4	3,5,4	0,0,0	298	149	0.000779873	0.0387775	0.667,1.0,0.667	1.0,1.0,1.0	-0.222
2572	ENSG00000196547	MAN2A2	chr15	+	90911366	90911550	90911415	90911550	90911170	90911238	2572	6,2,9	0,1,6	3,7,1	0,0,0	198	149	0.000245509	0.0187633	1.0,0.601,0.53	1.0,1.0,1.0	-0.29
2772	ENSG00000258289	CHURC1	chr14	+	64926006	64926080	64926009	64926080	64923990	64924126	2772	75,82,86	487395454	73113114	225410421	152	149	0.000335356	0.0223666	0.131,0.169,0.157	0.241,0.213,0.21	-0.069
2820	ENSG00000133997	MED6	chr14	-	70592879	70593009	70592879	70592988	70593295	70593378	2820	12,4,10	113124112	0,1,2	80,137,93	170	149	4.73605e-06	0.00162881	0.085,0.027,0.073	0.0,0.006,0.019	0.053
3103	ENSG00000166589	CDH16	chr16	-	66910259	66910502	66910259	66910385	66911181	66911315	3103	1,0,5	0,4,2	3,7,16	0,0,0	266	149	2.95603e-05	0.00468642	1.0,0.0,0.583	1.0,1.0,1.0	-0.472
3173	ENSG00000161800	RACGAP1	chr12	-	50016630	50016719	50016630	50016715	50018515	50018589	3173	23,8,17	2,0,1	12,27,21	6,8,5	153	149	0.000143471	0.0127334	0.918,1.0,0.943	0.661,0.767,0.804	0.21
3210	ENSG00000116874	WARS2	chr1	-	119031215	119033388	119031215	119033359	119034094	119034213	3210	4,8,2	49,30,60	1,0,1	56,58,68	178	149	8.23652e-05	0.00906456	0.064,0.182,0.027	0.015,0.0,0.012	0.082
3235	ENSG00000111913	RIPOR2	chr6	-	24839358	24840775	24839358	24839599	24842861	24843554	3235	15,11,7	6,4,2	8,14,9	0,0,2	298	149	8.97547e-05	0.00962123	0.556,0.579,0.636	1.0,1.0,0.692	-0.307
3366	ENSG00000167766	ZNF83	chr19	-	52616717	52616841	52616717	52616815	52618935	52619062	3366	18,30,19	1,0,8	9,19,14	0,1,0	175	149	0.00105428	0.0480773	0.939,1.0,0.669	1.0,0.942,1.0	-0.111
3367	ENSG00000167766	ZNF83	chr19	-	52616717	52616875	52616717	52616815	52618935	52619062	3367	22,25,25	1,0,8	13,23,16	0,1,0	209	149	0.000624841	0.0332738	0.94,1.0,0.69	1.0,0.943,1.0	-0.104
3442	ENSG00000215068	ANXA2R-AS1	chr5	+	43044392	43045268	43044698	43045268	43042132	43043567	3442	5,8,6	0,0,0	3,5,5	0,2,4	298	149	9.44916e-05	0.00993417	1.0,1.0,1.0	1.0,0.556,0.385	0.353
3670	ENSG00000183010	PYCR1	chr17	-	81934925	81935147	81934925	81935144	81935336	81935516	3670	204174254	9,13,2	107219208	20,16,18	152	149	8.17805e-05	0.00906456	0.957,0.929,0.992	0.84,0.931,0.919	0.063
3746	ENSG00000126456	IRF3	chr19	-	49660712	49660844	49660712	49660828	49661947	49662328	3746	15,7,26	39,45,71	4,5,6	47,59,43	165	149	0.000304421	0.021476	0.258,0.123,0.249	0.071,0.071,0.112	0.125
3796	ENSG00000164180	TMEM161B	chr5	-	88207028	88207180	88207028	88207142	88220562	88220719	3796	120109109	17,5,8	85138133	3,3,3	187	149	0.000213907	0.0169768	0.849,0.946,0.916	0.958,0.973,0.972	-0.064
4000	ENSG00000184271	POU6F1	chr12	-	51198549	51198775	51198549	51198686	51199746	51199868	4000	3,4,1	0,3,2	0,1,1	6,1,3	238	149	0.000594686	0.0318736	1.0,0.455,0.238	0.0,0.385,0.173	0.378
4182	ENSG00000089091	DZANK1	chr20	-	18452614	18452739	18452614	18452682	18453730	18453827	4182	0,1,2	8,4,9	2,2,10	4,5,5	206	149	0.000500402	0.0286828	0.0,0.153,0.138	0.266,0.224,0.591	-0.263
4234	ENSG00000106692	FKTN	chr9	+	105615277	105615407	105615280	105615407	105607818	105607951	4234	40,49,37	3,2,1	41,39,52	12,4,15	152	149	2.75971e-05	0.00455573	0.929,0.96,0.973	0.77,0.905,0.773	0.138
4493	ENSG00000158062	UBXN11	chr1	-	26300925	26301053	26300925	26301024	26301693	26301722	4493	1,1,2	7,12,43	4,4,11	9,20,20	178	149	8.16333e-05	0.00906456	0.107,0.065,0.037	0.271,0.143,0.315	-0.173
4505	ENSG00000204463	BAG6	chr6	-	31644081	31644227	31644081	31644194	31644306	31644414	4505	3,0,1	36,27,32	5,6,8	19,52,36	182	149	0.000419	0.025244	0.064,0.0,0.025	0.177,0.086,0.154	-0.109
4769	ENSG00000205133	TRIQK	chr8	-	92916928	92917010	92916928	92917007	92921502	92921660	4769	3,12,10	2,6,8	5,6,4	1,0,1	152	149	0.000103098	0.0102527	0.595,0.662,0.551	0.831,1.0,0.797	-0.273
4844	ENSG00000213585	VDAC1	chr5	-	133992945	133993018	133992945	133993015	134004894	134004975	4844	10,10,8	2,0,0	15,9,9	5,1,5	152	149	0.000357174	0.0232135	0.831,1.0,1.0	0.746,0.898,0.638	0.183
5022	ENSG00000111731	C2CD5	chr12	-	22458483	22458585	22458483	22458555	22459491	22459542	5022	13,3,19	1,2,6	3,8,19	0,0,0	179	149	1.21221e-05	0.00294283	0.915,0.555,0.725	1.0,1.0,1.0	-0.268
5188	ENSG00000092098	RNF31	chr14	+	24149346	24149583	24149447	24149583	24148800	24148876	5188	12,6,8	5,1,1	3,5,7	0,0,0	250	149	2.22594e-05	0.00425959	0.589,0.781,0.827	1.0,1.0,1.0	-0.268
5274	ENSG00000196204	RNF216P1	chr7	+	4984909	4985075	4984961	4985075	4983670	4983773	5274	73,89,93	5,8,4	54,49,47	14,9,12	201	149	3.90418e-05	0.00560941	0.915,0.892,0.945	0.741,0.801,0.744	0.155
5279	ENSG00000163633	C4orf36	chr4	-	86890047	86890158	86890047	86890138	86891455	86891593	5279	2,0,2	2,6,1	4,4,9	0,0,1	169	149	2.38136e-07	0.000163798	0.469,0.0,0.638	1.0,1.0,0.888	-0.594
5412	ENSG00000135637	CCDC142	chr2	-	74480955	74481086	74480955	74481065	74481222	74481372	5412	15,4,20	2,3,8	2,10,21	1,0,1	170	149	0.000361282	0.0232294	0.868,0.539,0.687	0.637,1.0,0.948	-0.164
5649	ENSG00000166938	DIS3L	chr15	+	66306761	66306952	66306896	66306952	66294987	66295141	5649	24,12,27	1,0,1	11,9,18	2,4,1	284	149	0.00082919	0.0407389	0.926,1.0,0.934	0.743,0.541,0.904	0.224
5725	ENSG00000103168	TAF1C	chr16	-	84184850	84185060	84184850	84184989	84186900	84187045	5725	73,48,72	1,2,1	45,51,70	5,9,1	220	149	0.000887798	0.0431052	0.98,0.942,0.98	0.859,0.793,0.979	0.09
5853	ENSG00000110619	CARS1	chr11	-	3040895	3041031	3040895	3040984	3042164	3042256	5853	35,33,38	138121146	10,20,15	100130134	196	149	0.000139682	0.0125319	0.162,0.172,0.165	0.071,0.105,0.078	0.082
5911	ENSG00000158864	NDUFS2	chr1	+	161212587	161213182	161213086	161213182	161212350	161212480	5911	3,3,1	0,0,0	4,6,9	1,2,2	298	149	0.000286562	0.0205416	1.0,1.0,1.0	0.667,0.6,0.692	0.347
6123	ENSG00000148843	PDCD11	chr10	+	103442209	103442460	103442212	103442460	103441825	103441975	6123	36,20,30	87,71,81	7,14,12	71,75,83	152	149	4.43743e-05	0.00610442	0.289,0.216,0.266	0.088,0.155,0.124	0.135
6341	ENSG00000160298	C21orf58	chr21	-	46317207	46317348	46317207	46317268	46318011	46318220	6341	27,7,34	10,4,12	9,14,16	14,17,17	229	149	0.000272887	0.0199557	0.637,0.532,0.648	0.295,0.349,0.38	0.264
6382	ENSG00000198160	MIER1	chr1	+	66928886	66928963	66928889	66928963	66926141	66926242	6382	4,2,0	4,3,2	6,6,3	0,0,0	152	149	4.23332e-09	1.16473e-05	0.495,0.395,0.0	1.0,1.0,1.0	-0.703
6568	ENSG00000111331	OAS3	chr12	+	112965743	112966029	112965896	112966029	112964234	112964408	6568	124,89,91	11,5,2	68,98,125	0,2,2	298	149	0.000389957	0.0240202	0.849,0.899,0.958	1.0,0.961,0.969	-0.075
6632	ENSG00000181666	ZNF875	chr19	+	37347189	37347316	37347231	37347316	37346422	37346492	6632	6,3,15	1,0,0	3,14,4	0,9,0	191	149	0.000997199	0.0461869	0.824,1.0,1.0	1.0,0.548,1.0	0.092
6771	ENSG00000122678	POLM	chr7	-	44074130	44074233	44074130	44074220	44074397	44074530	6771	3,1,2	0,0,1	5,5,3	2,3,1	162	149	0.000723873	0.0371109	1.0,1.0,0.648	0.697,0.605,0.734	0.204
6800	ENSG00000075151	EIF4G3	chr1	-	21001198	21001324	21001198	21001312	21002712	21002808	6800	9,5,6	11,6,8	3,2,2	8,16,14	161	149	0.00100163	0.0461869	0.431,0.435,0.41	0.258,0.104,0.117	0.266
6823	ENSG00000169231	THBS3	chr1	-	155198408	155198737	155198408	155198602	155199803	155199856	6823	0,1,3	47,30,40	9,3,4	28,47,40	284	149	0.00106683	0.0483826	0.0,0.017,0.038	0.144,0.032,0.05	-0.057
6916	ENSG00000109775	UFSP2	chr4	-	185405779	185405959	185405779	185405856	185407935	185408060	6916	0,2,3	76,60,79	8,6,5	31,68,50	252	149	6.44673e-05	0.00749455	0.0,0.019,0.022	0.132,0.05,0.056	-0.066
6973	ENSG00000163874	ZC3H12A	chr1	+	37482349	37482540	37482433	37482540	37481600	37481835	6973	12,8,17	26,28,36	10,3,1	19,58,53	233	149	0.000484354	0.028417	0.228,0.154,0.232	0.252,0.032,0.012	0.106
7282	ENSG00000157193	LRP8	chr1	-	53271226	53271415	53271226	53271346	53280586	53280715	7282	3,2,3	2,3,11	1,1,3	0,0,0	218	149	1.57637e-11	1.30114e-07	0.506,0.313,0.157	1.0,1.0,1.0	-0.675
7302	ENSG00000168010	ATG16L2	chr11	+	72821198	72821741	72821667	72821741	72817755	72817855	7302	2,1,6	0,0,1	5,4,2	3,4,9	298	149	1.95957e-06	0.000808716	1.0,1.0,0.75	0.455,0.333,0.1	0.621
7303	ENSG00000168010	ATG16L2	chr11	+	72821547	72821741	72821667	72821741	72817755	72817855	7303	1,3,10	0,0,1	6,5,1	3,4,9	269	149	2.586e-07	0.000164191	1.0,1.0,0.847	0.526,0.409,0.058	0.618
7305	ENSG00000168010	ATG16L2	chr11	+	72825301	72825407	72825348	72825407	72824733	72824842	7305	12,13,17	0,1,0	17,20,18	1,4,4	196	149	0.000211111	0.0169176	1.0,0.908,1.0	0.928,0.792,0.774	0.138
7323	ENSG00000163617	CCDC191	chr3	-	114042702	114042846	114042702	114042841	114046590	114046732	7323	23,19,29	0,4,6	13,28,23	0,0,0	154	149	5.32809e-05	0.00662661	1.0,0.821,0.824	1.0,1.0,1.0	-0.118
7413	ENSG00000183258	DDX41	chr5	-	177515185	177515339	177515185	177515258	177515928	177515989	7413	24,19,10	9,0,0	10,32,23	0,0,0	230	149	0.000402463	0.0246069	0.633,1.0,1.0	1.0,1.0,1.0	-0.122
7414	ENSG00000183258	DDX41	chr5	-	177515185	177515361	177515185	177515258	177515928	177515989	7414	37,29,15	9,0,0	16,35,30	0,0,0	252	149	0.000311971	0.0218221	0.709,1.0,1.0	1.0,1.0,1.0	-0.097
7683	ENSG00000008128	CDK11A	chr1	-	1712263	1712427	1712263	1712400	1716345	1716478	7683	5,1,1	80,80,98	12,16,19	56,87,78	176	149	3.78509e-10	1.56211e-06	0.05,0.01,0.009	0.154,0.135,0.171	-0.13
7757	ENSG00000159214	CCDC24	chr1	+	43992152	43992387	43992211	43992387	43991846	43992004	7757	4,2,4	1,5,4	4,4,13	1,0,1	208	149	3.06599e-05	0.00468642	0.741,0.223,0.417	0.741,1.0,0.903	-0.421
8075	ENSG00000089127	OAS1	chr12	+	112911035	112911235	112911055	112911235	112908535	112908824	8075	0,0,1	12,3,1	3,2,2	8,2,1	169	149	0.000247806	0.018765	0.0,0.0,0.469	0.248,0.469,0.638	-0.295
8083	ENSG00000248429	GASK1B-AS1	chr4	+	158176306	158177046	158176911	158177046	158171372	158171480	8083	5,7,6	2,2,7	1,1,1	3,7,4	298	149	0.000128707	0.0116742	0.556,0.636,0.3	0.143,0.067,0.111	0.39
8121	ENSG00000078018	MAP2	chr2	+	209692624	209696350	209692636	209696350	209680749	209680827	8121	0,6,0	2,0,6	1,3,2	0,0,0	161	149	3.55758e-06	0.0013983	0.0,1.0,0.0	1.0,1.0,1.0	-0.667
8580	ENSG00000013573	DDX11	chr12	+	31089839	31090094	31089890	31090094	31089402	31089490	8580	7,1,5	2,3,4	0,0,0	3,4,2	200	149	3.96886e-08	4.67986e-05	0.723,0.199,0.482	0.0,0.0,0.0	0.468
8582	ENSG00000013573	DDX11	chr12	+	31100559	31100707	31100634	31100707	31097884	31097997	8582	6,6,2	20,5,24	0,0,1	10,21,9	224	149	2.98057e-05	0.00468642	0.166,0.444,0.053	0.0,0.0,0.069	0.198
8606	ENSG00000175575	PAAF1	chr11	+	73900269	73900420	73900310	73900420	73899145	73899244	8606	91105105	1,0,3	54152114	3,19,2	190	149	2.18471e-05	0.00425959	0.986,1.0,0.965	0.934,0.863,0.978	0.059
8801	ENSG00000135632	SMYD5	chr2	+	73219951	73220190	73220069	73220190	73218860	73218969	8801	24,7,24	1,2,6	18,28,23	0,2,0	267	149	0.000457151	0.0273429	0.931,0.661,0.691	1.0,0.887,1.0	-0.201
8899	ENSG00000205517	RGL3	chr19	-	11416613	11416667	11416613	11416662	11416835	11417059	8899	28,7,13	0,0,0	13,28,19	4,4,0	154	149	0.000711198	0.0369197	1.0,1.0,1.0	0.759,0.871,1.0	0.123
8915	ENSG00000160753	RUSC1	chr1	+	155326579	155327132	155326609	155327132	155325863	155325910	8915	45,51,68	5,3,5	31,49,52	1,1,0	179	149	0.000519519	0.0289737	0.882,0.934,0.919	0.963,0.976,1.0	-0.068
8916	ENSG00000160753	RUSC1	chr1	+	155326579	155327132	155326897	155327132	155325863	155325910	8916	84,77,113	9,4,3	46,61,73	12,13,14	298	149	1.70803e-05	0.00369977	0.824,0.906,0.95	0.657,0.701,0.723	0.2
8917	ENSG00000160753	RUSC1	chr1	+	155326609	155327132	155326897	155327132	155325863	155325910	8917	47,30,59	9,4,3	24,15,24	12,13,14	298	149	1.68798e-06	0.000774804	0.723,0.789,0.908	0.5,0.366,0.462	0.364
8953	ENSG00000180902	D2HGDH	chr2	+	241743621	241743815	241743638	241743815	241742434	241742574	8953	23,29,29	3,6,3	13,23,21	11,11,7	166	149	0.00111545	0.0494998	0.873,0.813,0.897	0.515,0.652,0.729	0.229
8961	ENSG00000113712	CSNK1A1	chr5	-	149501014	149501275	149501014	149501222	149505446	149505595	8961	29,24,27	3,8,5	12,33,22	0,0,0	202	149	1.75327e-07	0.000131559	0.877,0.689,0.799	1.0,1.0,1.0	-0.212
8984	ENSG00000173540	GMPPB	chr3	-	49722595	49723114	49722595	49722754	49723253	49723302	8984	65,70,72	1,0,0	59,66,63	0,3,7	298	149	0.000381696	0.0236881	0.97,1.0,1.0	1.0,0.917,0.818	0.078
9179	ENSG00000145216	FIP1L1	chr4	+	53399729	53399839	53399735	53399839	53391429	53391498	9179	156,95,122	7,0,1	125177136	14,12,5	155	149	0.000288688	0.0205416	0.955,1.0,0.992	0.896,0.934,0.963	0.051
9368	ENSG00000178075	GRAMD1C	chr3	+	113908957	113909120	113908972	113909120	113901030	113901146	9368	16,8,8	0,2,5	13,10,13	0,0,1	164	149	0.00111108	0.0494998	1.0,0.784,0.592	1.0,1.0,0.922	-0.182
9384	ENSG00000110080	ST3GAL4	chr11	+	126413329	126413648	126413586	126413648	126409267	126409411	9384	62,68,77	1,4,0	37,37,55	2,10,7	298	149	6.3971e-05	0.00749455	0.969,0.895,1.0	0.902,0.649,0.797	0.172
9386	ENSG00000110080	ST3GAL4	chr11	+	126413396	126413648	126413586	126413648	126409267	126409411	9386	62,68,77	1,4,0	37,37,52	2,10,7	298	149	5.32015e-05	0.00662661	0.969,0.895,1.0	0.902,0.649,0.788	0.175
9423	ENSG00000170919	TPT1-AS1	chr13	+	45390713	45390902	45390757	45390902	45389734	45389820	9423	15,12,19	0,0,0	7,17,31	1,0,7	193	149	0.000271816	0.0199557	1.0,1.0,1.0	0.844,1.0,0.774	0.127
9431	ENSG00000120896	SORBS3	chr8	+	22565825	22566484	22566344	22566484	22565267	22565354	9431	30,8,18	0,3,4	6,14,14	0,0,0	298	149	0.000237383	0.0183118	1.0,0.571,0.692	1.0,1.0,1.0	-0.246
9609	ENSG00000082269	FAM135A	chr6	+	70477158	70477332	70477292	70477332	70475662	70475733	9609	133107121	1,4,0	99121120	13,6,7	283	149	8.84532e-06	0.00228154	0.986,0.934,1.0	0.8,0.914,0.9	0.102
9631	ENSG00000180638	SLC47A2	chr17	-	19708301	19708507	19708301	19708424	19708715	19708760	9631	4,9,9	0,1,0	3,10,14	0,5,2	232	149	0.000177062	0.0149198	1.0,0.853,1.0	1.0,0.562,0.818	0.158
9632	ENSG00000180638	SLC47A2	chr17	-	19708301	19708553	19708301	19708424	19708715	19708760	9632	3,10,8	0,1,0	2,10,14	0,5,2	278	149	0.00011293	0.0108366	1.0,0.843,1.0	1.0,0.517,0.79	0.179
9788	ENSG00000119912	IDE	chr10	-	92479276	92480916	92479276	92479421	92483254	92483337	9788	3,5,5	54,50,67	13,15,14	43,72,38	298	149	2.3803e-05	0.004366	0.027,0.048,0.036	0.131,0.094,0.156	-0.09
9846	ENSG00000113761	ZNF346	chr5	+	177050702	177050936	177050750	177050936	177044388	177044533	9846	11,9,9	36,34,42	2,2,3	38,47,55	197	149	7.71029e-06	0.00205293	0.188,0.167,0.139	0.038,0.031,0.04	0.128
9875	ENSG00000175215	CTDSP2	chr12	-	57823903	57824089	57823903	57824005	57824226	57824319	9875	285252321	6,14,32	190266311	4,6,4	233	149	2.0826e-05	0.00425959	0.968,0.92,0.865	0.968,0.966,0.98	-0.054
9923	ENSG00000147133	TAF1	chrX	+	71376949	71377191	71377012	71377191	71375166	71375286	9923	39,23,57	8,10,6	29,55,48	0,3,4	212	149	0.000640934	0.033802	0.774,0.618,0.87	1.0,0.928,0.894	-0.187
9944	ENSG00000137478	FCHSD2	chr11	-	72849754	72849889	72849754	72849879	72867864	72868026	9944	53,55,68	5,0,6	44,55,50	0,0,0	159	149	0.000921623	0.0444858	0.909,1.0,0.914	1.0,1.0,1.0	-0.059
9960	ENSG00000163512	AZI2	chr3	-	28340401	28340622	28340401	28340601	28341511	28341596	9960	29,27,31	5,1,6	26,34,27	2,0,0	170	149	0.00019982	0.0163298	0.836,0.959,0.819	0.919,1.0,1.0	-0.102
9985	ENSG00000234722	LINC01287	chr7	-	153412090	153413220	153412090	153412731	153413612	153413936	9985	5,6,7	0,6,5	2,8,5	0,1,0	298	149	5.3693e-05	0.00662661	1.0,0.333,0.412	1.0,0.8,1.0	-0.352
10047	ENSG00000065029	ZNF76	chr6	+	35292539	35292787	35292553	35292787	35291557	35291737	10047	5,2,5	27,39,40	0,1,1	30,35,27	163	149	0.000732976	0.0371165	0.145,0.045,0.103	0.0,0.025,0.033	0.078
10137	ENSG00000203722	RAET1G	chr6	-	149918173	149918384	149918173	149918284	149919042	149919324	10137	58,45,60	138118148	23,42,29	117178136	249	149	0.000177143	0.0149198	0.201,0.186,0.195	0.105,0.124,0.113	0.08
10170	ENSG00000044090	CUL7	chr6	-	43038266	43038472	43038266	43038461	43038565	43038692	10170	42,32,26	0,0,1	17,18,16	1,4,5	160	149	1.32309e-05	0.00312022	1.0,1.0,0.96	0.941,0.807,0.749	0.154
10171	ENSG00000044090	CUL7	chr6	-	43038266	43038484	43038266	43038461	43038565	43038692	10171	3,5,4	0,0,1	7,1,1	1,4,5	172	149	6.34692e-06	0.0018419	1.0,1.0,0.776	0.858,0.178,0.148	0.531
10172	ENSG00000044090	CUL7	chr6	-	43038266	43038484	43038266	43038472	43038565	43038692	10172	0,1,0	39,28,22	6,1,1	16,18,16	161	149	0.000799347	0.0395079	0.0,0.032,0.0	0.258,0.049,0.055	-0.11
10175	ENSG00000137185	ZSCAN9	chr6	+	28230335	28230488	28230401	28230488	28227689	28227837	10175	12,20,11	6,4,2	18,15,25	0,0,0	215	149	8.68864e-08	8.9645e-05	0.581,0.776,0.792	1.0,1.0,1.0	-0.284
10328	ENSG00000109065	NAT9	chr17	-	74771959	74772039	74771959	74771977	74772217	74772277	10328	38,24,25	6,6,10	21,51,43	0,2,0	211	149	1.83675e-08	3.08268e-05	0.817,0.739,0.638	1.0,0.947,1.0	-0.251
10329	ENSG00000109065	NAT9	chr17	-	74771959	74772054	74771959	74771977	74772217	74772277	10329	69,57,63	6,6,10	45,82,57	0,2,0	226	149	3.04099e-07	0.000179288	0.883,0.862,0.806	1.0,0.964,1.0	-0.138
10390	ENSG00000010810	FYN	chr6	-	111740980	111741097	111740980	111741093	111780565	111780635	10390	0,0,0	7,3,14	4,4,2	6,5,7	153	149	1.62396e-07	0.000131559	0.0,0.0,0.0	0.394,0.438,0.218	-0.35
10480	ENSG00000149657	LSM14B	chr20	+	62126225	62126439	62126303	62126439	62124616	62124780	10480	3,1,0	96,58,98	12,10,7	58114127	227	149	6.47142e-06	0.0018419	0.02,0.011,0.0	0.12,0.054,0.035	-0.059
10609	ENSG00000168014	C2CD3	chr11	-	74037477	74037652	74037477	74037623	74042053	74042218	10609	6,5,12	1,0,0	3,11,6	1,4,3	178	149	4.86439e-05	0.00658207	0.834,1.0,1.0	0.715,0.697,0.626	0.265
10657	ENSG00000119616	FCF1	chr14	+	74715820	74716099	74715993	74716099	74714871	74714943	10657	102121110	5,2,7	98,96,113	0,0,1	298	149	8.5831e-05	0.00932169	0.911,0.968,0.887	1.0,1.0,0.983	-0.072
10862	ENSG00000105835	NAMPT	chr7	-	106269990	106270292	106269990	106270172	106272529	106272658	10862	0,1,0	2,2,4	4,2,2	1,4,0	269	149	2.12681e-05	0.00425959	0.0,0.217,0.0	0.689,0.217,1.0	-0.563
10863	ENSG00000105835	NAMPT	chr7	-	106269990	106270332	106269990	106270172	106272529	106272658	10863	0,1,0	2,2,4	4,2,2	1,4,0	298	149	3.34789e-05	0.00493455	0.0,0.2,0.0	0.667,0.2,1.0	-0.556
10864	ENSG00000105835	NAMPT	chr7	-	106269990	106270292	106269990	106270176	106272529	106272658	10864	0,1,0	4,3,6	4,2,2	2,13,4	265	149	0.000277714	0.0201075	0.0,0.158,0.0	0.529,0.08,0.219	-0.223
10865	ENSG00000105835	NAMPT	chr7	-	106269990	106270332	106269990	106270176	106272529	106272658	10865	0,1,0	4,3,6	5,2,2	2,13,4	298	149	0.000349945	0.0229242	0.0,0.143,0.0	0.556,0.071,0.2	-0.228
10874	ENSG00000067182	TNFRSF1A	chr12	-	6330852	6330960	6330852	6330926	6331875	6331993	10874	11,4,11	6,8,4	0,1,3	2,12,6	183	149	0.000335684	0.0223666	0.599,0.289,0.691	0.0,0.064,0.289	0.409
10877	ENSG00000067182	TNFRSF1A	chr12	-	6330852	6331993	6330852	6330960	6333068	6333147	10877	14,27,27	2,2,6	25,39,30	0,0,1	298	149	9.39977e-06	0.00235108	0.778,0.871,0.692	1.0,1.0,0.938	-0.199
10889	ENSG00000148384	INPP5E	chr9	-	136433154	136433279	136433154	136433177	136434036	136434134	10889	12,9,2	2,0,0	6,10,4	1,4,2	251	149	0.000333137	0.0223666	0.781,1.0,1.0	0.781,0.597,0.543	0.287
10975	ENSG00000106077	ABHD11	chr7	-	73737220	73737391	73737220	73737360	73737561	73737735	10975	76,46,71	0,12,0	54,86,95	0,1,0	180	149	0.000681681	0.0356113	1.0,0.76,1.0	1.0,0.986,1.0	-0.075
11131	ENSG00000123066	MED13L	chr12	-	115997009	115997230	115997009	115997227	116003002	116003102	11131	42,45,38	5,8,4	33,43,24	0,0,3	152	149	0.00026596	0.0199557	0.892,0.846,0.903	1.0,1.0,0.887	-0.082
11398	ENSG00000122512	PMS2	chr7	-	6002452	6002811	6002452	6002636	6003971	6004058	11398	4,4,3	6,4,1	3,10,2	0,0,2	298	149	0.000475834	0.0282556	0.25,0.333,0.6	1.0,1.0,0.333	-0.383
11500	ENSG00000177853	ZNF518A	chr10	+	96133555	96133648	96133582	96133648	96132585	96132670	11500	0,0,2	12,9,11	3,3,5	9,16,6	176	149	0.000203744	0.0164873	0.0,0.0,0.133	0.22,0.137,0.414	-0.213
11746	ENSG00000046651	OFD1	chrX	+	13752703	13753441	13753367	13753441	13751248	13751368	11746	26,20,25	117,88,109	29,49,40	62,81,76	298	149	4.5123e-06	0.00161933	0.1,0.102,0.103	0.19,0.232,0.208	-0.108
11757	ENSG00000291137	GBAP1	chr1	-	155217963	155218479	155217963	155218049	155218847	155218942	11757	11,7,14	2,1,2	1,17,6	10,13,3	298	149	0.000233923	0.0182787	0.733,0.778,0.778	0.048,0.395,0.5	0.449
11834	ENSG00000067221	STOML1	chr15	-	73984658	73984871	73984658	73984868	73985317	73985513	11834	2,6,5	1,2,3	1,8,8	0,0,0	152	149	0.000150074	0.0130391	0.662,0.746,0.62	1.0,1.0,1.0	-0.324
11903	ENSG00000102312	PORCN	chrX	+	48511294	48511487	48511365	48511487	48509783	48509956	11903	18,5,10	4,1,2	0,4,3	5,2,5	220	149	0.00056005	0.0306136	0.753,0.772,0.772	0.0,0.575,0.289	0.478
12074	ENSG00000132004	FBXW9	chr19	-	12689961	12690200	12689961	12690110	12691165	12691257	12074	2,4,0	38,43,56	8,7,2	27,33,34	239	149	0.000965461	0.0455367	0.032,0.055,0.0	0.156,0.117,0.035	-0.074
12167	ENSG00000271853		chr1	-	153631010	153631111	153631010	153631078	153632033	153632240	12167	5,23,29	0,2,0	9,28,38	0,7,6	182	149	0.000336015	0.0223666	1.0,0.904,1.0	1.0,0.766,0.838	0.1
12281	ENSG00000172269	DPAGT1	chr11	-	119097141	119098043	119097141	119097297	119098402	119098487	12281	156127125	17,5,13	89135130	5,3,1	298	149	0.000234739	0.0182787	0.821,0.927,0.828	0.899,0.957,0.985	-0.088
12379	ENSG00000078487	ZCWPW1	chr7	-	100419629	100419883	100419629	100419813	100420621	100420678	12379	13,19,11	0,0,1	12,22,25	6,1,4	219	149	7.55211e-05	0.00865765	1.0,1.0,0.882	0.576,0.937,0.81	0.186
12466	ENSG00000130204	TOMM40	chr19	+	44891406	44891689	44891409	44891689	44891219	44891314	12466	14,5,14	0,0,0	9,7,4	1,5,2	152	149	6.11718e-06	0.0018419	1.0,1.0,1.0	0.898,0.578,0.662	0.287
12589	ENSG00000136856	SLC2A8	chr9	+	127403659	127403803	127403737	127403803	127402556	127402753	12589	14,16,23	0,7,1	15,11,11	0,0,0	227	149	0.000368676	0.0232294	1.0,0.6,0.938	1.0,1.0,1.0	-0.154
12756	ENSG00000130714	POMT1	chr9	+	131523317	131523799	131523346	131523799	131522931	131523170	12756	5,4,7	10,9,17	7,14,11	0,2,3	178	149	1.86739e-08	3.08268e-05	0.295,0.271,0.256	1.0,0.854,0.754	-0.595
12898	ENSG00000291072		chr1	-	16619844	16620245	16619844	16620024	16625774	16626005	12898	3,4,4	1,0,1	9,11,1	5,4,3	298	149	0.000948215	0.0449803	0.6,1.0,0.667	0.474,0.579,0.143	0.357
13028	ENSG00000109911	ELP4	chr11	+	31603764	31603907	31603767	31603907	31594769	31594901	13028	39,21,46	103,97,93	15,16,14	67123116	152	149	9.83509e-05	0.0100629	0.271,0.175,0.327	0.18,0.113,0.106	0.125
13196	ENSG00000172663	TMEM134	chr11	-	67467500	67467590	67467500	67467563	67468016	67468092	13196	12,7,5	8,6,7	7,14,23	0,0,4	176	149	1.75046e-06	0.000774804	0.559,0.497,0.377	1.0,1.0,0.83	-0.466
13264	ENSG00000172183	ISG20	chr15	+	88650234	88652310	88652109	88652310	88639342	88639594	13264	0,0,0	6,17,12	0,0,9	2,11,18	298	149	0.000573136	0.0309194	0.0,0.0,0.0	0.0,0.0,0.2	-0.067
13404	ENSG00000142186	SCYL1	chr11	+	65537808	65537880	65537811	65537880	65536985	65537128	13404	106101158	17,14,11	118139144	4,9,6	152	149	0.00112391	0.0496085	0.859,0.876,0.934	0.967,0.938,0.959	-0.065
13444	ENSG00000153827	TRIP12	chr2	-	229805729	229805883	229805729	229805802	229807707	229807864	13444	369287342	15,6,15	235415306	21,25,23	230	149	0.00107955	0.048692	0.941,0.969,0.937	0.879,0.915,0.896	0.052
13473	ENSG00000179532	DNHD1	chr11	+	6566894	6567860	6566924	6567860	6565694	6566765	13473	8,2,5	0,0,0	3,3,3	2,2,2	179	149	7.7035e-06	0.00205293	1.0,1.0,1.0	0.555,0.555,0.555	0.445
13487	ENSG00000162241	SLC25A45	chr11	-	65380131	65380234	65380131	65380175	65380533	65380632	13487	1,0,0	9,1,1	3,2,6	2,5,8	208	149	1.70902e-05	0.00369977	0.074,0.0,0.0	0.518,0.223,0.349	-0.339
13488	ENSG00000162241	SLC25A45	chr11	-	65380131	65380234	65380131	65380175	65381874	65381969	13488	0,2,0	3,2,2	2,1,2	0,0,1	208	149	1.02071e-07	9.36103e-05	0.0,0.417,0.0	1.0,1.0,0.589	-0.724
13490	ENSG00000162241	SLC25A45	chr11	-	65380131	65380234	65380131	65380175	65381914	65382373	13490	0,0,0	5,2,9	2,2,3	3,11,6	208	149	0.000317702	0.0218544	0.0,0.0,0.0	0.323,0.115,0.264	-0.234
13500	ENSG00000137760	ALKBH8	chr11	-	107553846	107553978	107553846	107553973	107556765	107557003	13500	25,24,39	2,0,0	12,24,39	3,9,6	154	149	1.07489e-06	0.000591474	0.924,1.0,1.0	0.795,0.721,0.863	0.182
13518	ENSG00000139697	SBNO1	chr12	-	123345257	123345570	123345257	123345567	123350309	123350441	13518	0,2,1	6,2,1	1,1,5	0,0,3	152	149	0.000373161	0.0233339	0.0,0.495,0.495	1.0,1.0,0.62	-0.543
13626	ENSG00000072518	MARK2	chr11	+	63902600	63902782	63902603	63902782	63902197	63902330	13626	10,5,18	55,51,76	4,4,4	59,74,61	152	149	0.000931068	0.0446804	0.151,0.088,0.188	0.062,0.05,0.06	0.085
13733	ENSG00000248538	PPP1R3B-DT	chr8	+	9202391	9202858	9202498	9202858	9198923	9198991	13733	6,5,0	2,6,14	0,1,0	2,3,3	256	149	0.000500029	0.0286828	0.636,0.327,0.0	0.0,0.162,0.0	0.267
13757	ENSG00000132204	LINC00470	chr18	-	1358725	1358894	1358725	1358760	1361142	1361221	13757	48,58,43	0,0,0	22,60,55	1,5,4	283	149	5.379e-05	0.00662661	1.0,1.0,1.0	0.921,0.863,0.879	0.112
13852	ENSG00000023041	ZDHHC6	chr10	-	112443514	112443606	112443514	112443594	112445169	112445650	13852	163183162	19,11,18	98181152	25,28,26	161	149	0.00109754	0.0492343	0.888,0.939,0.893	0.784,0.857,0.844	0.078
13987	ENSG00000107651	SEC23IP	chr10	+	119933004	119933167	119933007	119933167	119932132	119932318	13987	71,90,108	10,6,12	72,115,93	17,25,24	152	149	0.000557035	0.0306136	0.874,0.936,0.898	0.806,0.818,0.792	0.097
14069	ENSG00000293313	ZNF37BP	chr10	-	42550556	42550615	42550556	42550577	42551572	42551814	14069	4,6,9	0,0,0	1,9,7	3,6,0	187	149	2.64707e-05	0.00445896	1.0,1.0,1.0	0.21,0.544,1.0	0.415
14115	ENSG00000082898	XPO1	chr2	-	61534557	61534678	61534557	61534654	61537561	61537668	14115	10,30,33	0,0,0	14,28,35	2,0,8	173	149	5.33118e-05	0.00662661	1.0,1.0,1.0	0.858,1.0,0.79	0.117
14438	ENSG00000110888	CAPRIN2	chr12	-	30719078	30720915	30719078	30719225	30723258	30723314	14438	3,3,15	9,3,4	3,8,9	1,1,0	298	149	3.94167e-05	0.00560941	0.143,0.333,0.652	0.6,0.8,1.0	-0.424
14482	ENSG00000257433	RPAP3-DT	chr12	+	47719599	47719699	47719604	47719699	47719146	47719272	14482	4,1,15	13,10,10	3,7,18	0,5,2	154	149	0.000504839	0.0287375	0.229,0.088,0.592	1.0,0.575,0.897	-0.521

## Sheet: A5SS
ID	GeneID	geneSymbol	chr	strand	longExonStart_0base	longExonEnd	shortES	shortEE	flankingES	flankingEE	ID.1	IJC_SAMPLE_1	SJC_SAMPLE_1	IJC_SAMPLE_2	SJC_SAMPLE_2	IncFormLen	SkipFormLen	PValue	FDR	IncLevel1	IncLevel2	IncLevelDifference
1	ENSG00000278932		chr21	+	9325070	9325823	9325070	9325223	9327239	9327298	1	6,5,6	0,0,2	2,5,6	1,2,6	298	149	0.000180976	0.0167992	1.0,1.0,0.6	0.5,0.556,0.333	0.404
133	ENSG00000128159	TUBGCP6	chr22	-	50220191	50221874	50220250	50221874	50219956	50220015	133	1,0,0	2,3,5	4,3,2	3,13,6	208	149	0.000254349	0.0209233	0.264,0.0,0.0	0.489,0.142,0.193	-0.187
296	ENSG00000130159	ECSIT	chr19	-	11507701	11508048	11507990	11508048	11507456	11507562	296	95,82,87	0,0,1	47,98,63	0,13,1	298	149	2.66087e-05	0.00501667	1.0,1.0,0.978	1.0,0.79,0.969	0.073
318	ENSG00000198131	ZNF544	chr19	+	58230393	58230497	58230393	58230462	58237248	58237334	318	4,2,3	1,4,2	0,1,1	2,4,1	184	149	0.000626063	0.0397154	0.764,0.288,0.548	0.0,0.168,0.447	0.328
407	ENSG00000105655	ISYNA1	chr19	-	18437598	18437988	18437859	18437988	18436972	18437105	407	36,55,49	2,9,0	25,37,31	1,0,0	298	149	0.000257797	0.0209233	0.9,0.753,1.0	0.926,1.0,1.0	-0.091
459	ENSG00000105135	ILVBL	chr19	-	15116000	15116321	15116151	15116321	15115849	15115921	459	29,37,56	3,10,3	16,59,53	1,2,0	298	149	0.000118639	0.0136411	0.829,0.649,0.903	0.889,0.937,1.0	-0.148
475	ENSG00000101294	HM13	chr20	+	31538178	31538554	31538178	31538359	31544946	31545035	475	7,4,8	0,1,0	12,22,19	3,4,1	298	149	0.000767894	0.044186	1.0,0.667,1.0	0.667,0.733,0.905	0.121
609	ENSG00000215440	NPEPL1	chr20	+	58691723	58691830	58691723	58691780	58693736	58693922	609	0,1,0	1,3,2	1,3,4	4,2,9	199	149	0.000135294	0.0144093	0.0,0.2,0.0	0.158,0.529,0.25	-0.246
656	ENSG00000263753	LINC00667	chr18	+	5238119	5239196	5238119	5239049	5240647	5241255	656	87114116	8,3,2	88116101	7,22,9	296	149	0.00075412	0.044186	0.846,0.95,0.967	0.864,0.726,0.85	0.108
779	ENSG00000188825	LINC00910	chr17	-	43387935	43388312	43388288	43388312	43381272	43381660	779	6,4,4	2,1,4	1,5,0	3,7,15	298	149	0.000581276	0.0373031	0.6,0.667,0.333	0.143,0.263,0.0	0.398
956	ENSG00000185624	P4HB	chr17	-	81859178	81859387	81859180	81859387	81855141	81855279	956	3,5,0	0,0,1	0,2,2	1,1,7	151	149	0.000118051	0.0136411	1.0,1.0,0.0	0.0,0.664,0.22	0.372
1037	ENSG00000129657	SEC14L1	chr17	+	77088748	77088985	77088748	77088949	77089152	77089271	1037	1,3,8	14,12,24	0,0,1	8,8,31	185	149	3.16341e-05	0.00552851	0.054,0.168,0.212	0.0,0.0,0.025	0.136
1092	ENSG00000293510	AFG3L1P	chr16	+	89984530	89984648	89984530	89984617	89988851	89988951	1092	10,9,6	0,3,7	7,11,7	0,0,0	180	149	1.06977e-05	0.00246002	1.0,0.713,0.415	1.0,1.0,1.0	-0.291
1254	ENSG00000132600	PRMT7	chr16	+	68351389	68352029	68351389	68351814	68352247	68352409	1254	7,7,1	1,0,0	3,8,7	0,4,2	298	149	0.000215665	0.0190097	0.778,1.0,1.0	1.0,0.5,0.636	0.214
1595	ENSG00000182718	ANXA2	chr15	-	60393012	60393440	60393037	60393440	60386027	60386086	1595	16,18,21	10,14,30	10,9,10	18,40,37	174	149	0.000257494	0.0209233	0.578,0.524,0.375	0.322,0.162,0.188	0.268
1645	ENSG00000196547	MAN2A2	chr15	+	90913272	90913406	90913272	90913374	90913613	90913755	1645	51,43,96	1,6,12	43,71,49	0,0,3	181	149	7.58454e-05	0.00972178	0.977,0.855,0.868	1.0,1.0,0.931	-0.077
1723	ENSG00000080815	PSEN1	chr14	+	73147966	73148106	73147966	73148094	73160008	73160138	1723	11,3,7	0,0,0	1,6,5	0,5,10	161	149	3.70731e-07	0.000204607	1.0,1.0,1.0	1.0,0.526,0.316	0.386
1773	ENSG00000150527	MIA2	chr14	+	39276933	39277065	39276933	39276955	39279336	39279358	1773	97,83,106	2,6,2	74,91,99	6,13,19	259	149	1.77973e-05	0.00350797	0.965,0.888,0.968	0.876,0.801,0.75	0.131
1779	ENSG00000100938	GMPR2	chr14	+	24233478	24233598	24233478	24233593	24235736	24235820	1779	75,65,65	10,12,0	49,62,62	0,0,0	154	149	3.08515e-07	0.000204607	0.879,0.84,1.0	1.0,1.0,1.0	-0.094
1803	ENSG00000100429	HDAC10	chr22	-	50250973	50251405	50251101	50251405	50250770	50250905	1803	1,3,10	0,0,0	2,0,7	0,3,2	277	149	0.000494747	0.0332989	1.0,1.0,1.0	1.0,0.0,0.653	0.449
1955	ENSG00000126773	PCNX4	chr14	+	60124217	60125251	60124217	60124310	60125636	60125823	1955	147142172	13,9,14	67149120	2,3,4	298	149	0.000677081	0.041222	0.85,0.887,0.86	0.944,0.961,0.938	-0.082
2164	ENSG00000115760	BIRC6	chr2	+	32471013	32471151	32471013	32471124	32473111	32473239	2164	71,50,63	14,11,11	50,50,37	21,29,17	176	149	0.000135765	0.0144093	0.811,0.794,0.829	0.668,0.593,0.648	0.175
2184	ENSG00000127990	SGCE	chr7	-	94622515	94622626	94622545	94622626	94618757	94618956	2184	2,5,1	5,2,4	0,0,0	2,4,3	179	149	5.82304e-06	0.00169144	0.25,0.675,0.172	0.0,0.0,0.0	0.366
2196	ENSG00000125459	MSTO1	chr1	+	155611688	155611852	155611688	155611827	155611982	155612100	2196	7,4,3	56,50,79	0,0,1	42,79,77	174	149	0.000182633	0.0167992	0.097,0.064,0.031	0.0,0.0,0.011	0.06
2220	ENSG00000141279	NPEPPS	chr17	+	47619277	47619495	47619277	47619372	47619736	47619784	2220	13,23,22	8,2,3	16,24,31	0,1,1	272	149	3.4832e-05	0.00582538	0.471,0.863,0.801	1.0,0.929,0.944	-0.246
2328	ENSG00000111879	FAM184A	chr6	-	118961760	118961963	118961928	118961963	118959828	118960184	2328	9,2,7	0,0,0	7,3,10	4,4,0	298	149	5.62331e-06	0.00169144	1.0,1.0,1.0	0.467,0.273,1.0	0.42
2669	ENSG00000137449	CPEB2	chr4	+	15007304	15007595	15007304	15007586	15017187	15017278	2669	0,0,1	7,4,6	1,4,2	2,5,13	158	149	0.000525108	0.0345008	0.0,0.0,0.136	0.32,0.43,0.127	-0.247
2791	ENSG00000151612	ZNF827	chr4	-	145764974	145765165	145764978	145765165	145763089	145763122	2791	0,0,0	2,1,2	1,4,1	0,2,3	153	149	0.000130865	0.0144093	0.0,0.0,0.0	1.0,0.661,0.245	-0.635
2807	ENSG00000101311	FERMT1	chr20	-	6119403	6119572	6119420	6119572	6115810	6116044	2807	37,45,51	12,4,5	42,49,67	1,5,0	166	149	0.000538102	0.0349387	0.735,0.91,0.902	0.974,0.898,1.0	-0.108
2994	ENSG00000186017	ZNF566	chr19	-	36489473	36489561	36489485	36489561	36476548	36476616	2994	0,3,5	4,1,12	0,0,0	6,3,1	161	149	0.000310418	0.0231513	0.0,0.735,0.278	0.0,0.0,0.0	0.338
3040	ENSG00000250337	PURPL	chr5	+	27475534	27476158	27475534	27475695	27477638	27477801	3040	24,21,32	4,6,9	18,47,30	0,2,3	298	149	0.000297881	0.0227653	0.75,0.636,0.64	1.0,0.922,0.833	-0.243
3109	ENSG00000114745	GORASP1	chr3	-	39100746	39100877	39100787	39100877	39100304	39100503	3109	55,52,71	1,9,2	50,62,66	0,0,2	190	149	0.000646261	0.0405309	0.977,0.819,0.965	1.0,1.0,0.963	-0.067
3215	ENSG00000114316	USP4	chr3	-	49302383	49302542	49302437	49302542	49300466	49300691	3215	68,61,79	5,3,9	45,79,76	0,0,0	203	149	1.12895e-06	0.000519224	0.909,0.937,0.866	1.0,1.0,1.0	-0.096
3308	ENSG00000178802	MPI	chr15	+	74890041	74890201	74890041	74890089	74890526	74890654	3308	2,4,4	14,12,30	0,0,0	17,20,29	261	149	0.000242024	0.0205497	0.075,0.16,0.071	0.0,0.0,0.0	0.102
3859	ENSG00000102452	NALCN	chr13	-	101345265	101345420	101345300	101345420	101292223	101292366	3859	31,31,41	3,0,8	56,46,31	0,1,1	184	149	0.000278052	0.0222401	0.893,1.0,0.806	1.0,0.974,0.962	-0.079
3931	ENSG00000197530	MIB2	chr1	+	1623388	1623699	1623388	1623482	1623773	1623945	3931	2,5,1	0,0,0	1,1,6	1,2,5	298	149	7.95061e-10	2.19397e-06	1.0,1.0,1.0	0.333,0.2,0.375	0.697
3944	ENSG00000113119	TMCO6	chr5	+	140639738	140639864	140639738	140639851	140641664	140641780	3944	0,0,0	9,10,13	2,4,3	6,12,17	162	149	2.72695e-05	0.00501667	0.0,0.0,0.0	0.235,0.235,0.14	-0.203
4106	ENSG00000267751	BSG-AS1	chr19	-	567449	567624	567455	567624	562359	562653	4106	1,1,0	2,2,2	3,3,2	4,2,0	155	149	0.00051266	0.0340888	0.325,0.325,0.0	0.419,0.59,1.0	-0.453
4153	ENSG00000198160	MIER1	chr1	+	66984571	66984652	66984571	66984592	66986402	66988619	4153	73,64,92	5,7,6	40,70,56	9,16,11	209	149	0.000656218	0.0406929	0.912,0.867,0.916	0.76,0.757,0.784	0.131
4352	ENSG00000169241	SLC50A1	chr1	+	155136298	155136396	155136298	155136376	155136827	155136951	4352	2,4,5	127,81,115	9,11,7	47,88,121	169	149	0.000776598	0.044186	0.014,0.042,0.037	0.144,0.099,0.049	-0.066
4450	ENSG00000126091	ST3GAL3	chr1	+	43736232	43736425	43736232	43736380	43792101	43792149	4450	8,6,2	21,7,13	2,0,0	5,6,29	194	149	5.75847e-05	0.00792158	0.226,0.397,0.106	0.235,0.0,0.0	0.165
4480	ENSG00000177225	GATD1	chr11	-	773427	773629	773521	773629	772426	772521	4480	2,1,2	48,40,59	6,11,1	34,34,48	243	149	0.000388989	0.0282478	0.025,0.015,0.02	0.098,0.166,0.013	-0.072
4528	ENSG00000168000	BSCL2	chr11	-	62705300	62705617	62705467	62705617	62702467	62702549	4528	101,94,118	12,0,7	74,112,99	0,0,1	298	149	2.8166e-06	0.00103942	0.808,1.0,0.894	1.0,1.0,0.98	-0.093
4690	ENSG00000069702	TGFBR3	chr1	-	91885877	91886151	91886029	91886151	91861470	91861644	4690	98,67,112	1,0,0	81106109	0,14,0	298	149	0.000204939	0.018542	0.98,1.0,1.0	1.0,0.791,1.0	0.063
4824	ENSG00000120913	PDLIM2	chr8	+	22579129	22579527	22579129	22579209	22580602	22580697	4824	7,1,1	1,4,1	2,3,3	1,0,0	298	149	9.56243e-06	0.00246002	0.778,0.111,0.333	0.5,1.0,1.0	-0.426
5140	ENSG00000172113	NME6	chr3	-	48300430	48300634	48300526	48300634	48298426	48298523	5140	10,7,11	6,1,6	7,17,11	0,0,2	245	149	3.20551e-05	0.00552851	0.503,0.81,0.527	1.0,1.0,0.77	-0.31
5190	ENSG00000248333	CDK11B	chr1	-	1642346	1642508	1642385	1642508	1641905	1642001	5190	6,10,0	10,13,15	2,0,1	19,19,19	188	149	0.000172784	0.016629	0.322,0.379,0.0	0.077,0.0,0.04	0.195
5259	ENSG00000163848	ZNF148	chr3	-	125323308	125323444	125323387	125323444	125314936	125315053	5259	35,52,48	4,1,6	46,65,52	1,1,0	228	149	0.000286352	0.0225768	0.851,0.971,0.839	0.968,0.977,1.0	-0.095
5352	ENSG00000177542	SLC25A22	chr11	-	796042	796237	796113	796237	794986	795169	5352	7,14,27	1,1,5	25,24,18	1,0,0	220	149	0.000679689	0.041222	0.826,0.905,0.785	0.944,1.0,1.0	-0.143
5365	ENSG00000144535	DIS3L2	chr2	+	232130618	232130943	232130618	232130719	232163458	232163632	5365	0,0,2	2,1,1	4,5,1	0,0,0	298	149	2.62568e-07	0.000204607	0.0,0.0,0.5	1.0,1.0,1.0	-0.833
5483	ENSG00000235257	ITGA9-AS1	chr3	-	37851423	37851492	37851446	37851492	37834678	37834767	5483	10,3,10	0,0,0	2,3,4	2,0,4	172	149	0.000301118	0.0227653	1.0,1.0,1.0	0.464,1.0,0.464	0.357
5494	ENSG00000131061	ZNF341	chr20	+	33757147	33757343	33757147	33757322	33758715	33758806	5494	0,0,1	7,2,8	6,1,1	9,1,5	170	149	0.000102391	0.0125577	0.0,0.0,0.099	0.369,0.467,0.149	-0.295
5510	ENSG00000032444	PNPLA6	chr19	+	7535126	7535213	7535126	7535202	7535508	7535577	5510	1,2,2	0,0,0	0,1,1	2,3,0	160	149	7.01404e-06	0.00193552	1.0,1.0,1.0	0.0,0.237,1.0	0.588
5906	ENSG00000205609	EIF3CL	chr16	-	28403782	28403841	28403786	28403841	28403517	28403648	5906	5,7,0	14,14,10	0,0,0	7,12,14	153	149	3.3318e-06	0.00114926	0.258,0.327,0.0	0.0,0.0,0.0	0.195
5984	ENSG00000272752	STAG3L5P-PVRIG2P-PILRB	chr7	+	100353372	100354012	100353372	100353483	100355142	100355240	5984	255194212	4,14,11	117213234	1,5,0	298	149	6.36976e-05	0.00837017	0.97,0.874,0.906	0.983,0.955,1.0	-0.063
6088	ENSG00000085978	ATG16L1	chr2	+	233251672	233251942	233251672	233251940	233256101	233256195	6088	31,23,33	0,0,0	19,21,14	5,0,5	151	149	1.22305e-05	0.00259617	1.0,1.0,1.0	0.789,1.0,0.734	0.159
6433	ENSG00000122085	MTERF4	chr2	-	241095129	241096438	241096392	241096438	241094276	241094432	6433	75,46,82	1,0,0	36,72,75	2,11,1	298	149	1.16859e-05	0.00257978	0.974,1.0,1.0	0.9,0.766,0.974	0.111
7121	ENSG00000013374	NUB1	chr7	+	151341811	151341965	151341811	151341846	151345347	151345466	7121	9,20,8	50,57,59	0,4,6	28,80,54	268	149	7.75065e-05	0.00972178	0.091,0.163,0.07	0.0,0.027,0.058	0.08
7169	ENSG00000182165	TP53TG1	chr7	-	87341354	87341684	87341522	87341684	87326262	87326449	7169	0,2,3	3,4,0	1,6,6	0,0,0	298	149	7.30045e-07	0.000366283	0.0,0.2,1.0	1.0,1.0,1.0	-0.6
7213	ENSG00000087274	ADD1	chr4	+	2904763	2905108	2904763	2905015	2907742	2907844	7213	54,39,63	225178280	17,39,34	176284258	242	149	0.000174756	0.016629	0.129,0.119,0.122	0.056,0.078,0.075	0.054
7233	ENSG00000136273	HUS1	chr7	-	47979409	47979553	47979467	47979553	47978688	47978816	7233	5,8,9	42,31,25	0,2,3	20,35,34	207	149	0.000484182	0.0329901	0.079,0.157,0.206	0.0,0.04,0.06	0.114
7293	ENSG00000122566	HNRNPA2B1	chr7	-	26190992	26192577	26192494	26192577	26189665	26190460	7293	134812031290	0,38,0	81613771168	0,82,87	298	149	2.48801e-13	1.37313e-09	1.0,0.941,1.0	1.0,0.894,0.87	0.059
7294	ENSG00000122566	HNRNPA2B1	chr7	-	26191055	26192577	26192494	26192577	26189940	26190460	7294	611549568	0,38,0	382603563	0,82,87	298	149	2.39734e-06	0.00101776	1.0,0.878,1.0	1.0,0.786,0.764	0.109
7303	ENSG00000126746	ZNF384	chr12	-	6689097	6689510	6689367	6689510	6688166	6688226	7303	1,2,3	11,5,33	9,14,20	13,16,15	298	149	3.34726e-07	0.000204607	0.043,0.167,0.043	0.257,0.304,0.4	-0.236
7333	ENSG00000228649	SNHG26	chr7	+	22858570	22858976	22858570	22858830	22860546	22860638	7333	4,0,0	0,1,2	1,2,2	0,0,0	295	149	0.000294095	0.0227653	1.0,0.0,0.0	1.0,1.0,1.0	-0.667
7440	ENSG00000144815	NXPE3	chr3	+	101779682	101779934	101779682	101779900	101782109	101782290	7440	4,2,0	0,2,5	1,3,2	0,0,0	183	149	5.26817e-05	0.00745514	1.0,0.449,0.0	1.0,1.0,1.0	-0.517
7485	ENSG00000171365	CLCN5	chrX	+	49923406	49923741	49923406	49923482	49925170	49925314	7485	5,3,2	13,6,6	4,9,11	3,2,6	298	149	0.000776338	0.044186	0.161,0.2,0.143	0.4,0.692,0.478	-0.355
7522	ENSG00000130734	ATG4D	chr19	+	10546838	10547075	10546838	10547071	10547188	10547253	7522	5,1,1	1,5,0	0,0,0	6,3,1	153	149	5.01271e-05	0.00729087	0.83,0.163,1.0	0.0,0.0,0.0	0.664
7523	ENSG00000130734	ATG4D	chr19	+	10546838	10547082	10546838	10547071	10547188	10547253	7523	8,0,5	1,5,0	0,2,0	6,3,1	160	149	0.00024146	0.0205497	0.882,0.0,1.0	0.0,0.383,0.0	0.5
7579	ENSG00000185101	ANO9	chr11	-	429473	429652	429569	429652	428721	428826	7579	0,0,1	12,2,7	2,0,8	3,2,5	245	149	5.88485e-05	0.00792158	0.0,0.0,0.08	0.288,0.0,0.493	-0.234
7611	ENSG00000197713	RPE	chr2	+	210003437	210003468	210003437	210003457	210015972	210016112	7611	0,0,1	1,4,0	1,4,2	0,0,0	160	149	2.82503e-06	0.00103942	0.0,0.0,1.0	1.0,1.0,1.0	-0.667
7659	ENSG00000248323	LUCAT1	chr5	-	91311645	91312413	91312294	91312413	91310640	91311032	7659	3,5,2	4,0,2	4,8,8	0,0,2	298	149	0.000848359	0.0472939	0.273,1.0,0.333	1.0,1.0,0.667	-0.354
7672	ENSG00000086758	HUWE1	chrX	-	53602563	53602658	53602590	53602658	53600117	53600309	7672	172117147	11,2,16	134152143	0,2,0	176	149	9.17612e-08	0.000101286	0.93,0.98,0.886	1.0,0.985,1.0	-0.063
7683	ENSG00000291137	GBAP1	chr1	-	155218366	155218479	155218455	155218479	155217963	155218049	7683	5,1,1	1,3,5	2,5,2	0,0,0	238	149	3.02279e-09	5.56093e-06	0.758,0.173,0.111	1.0,1.0,1.0	-0.653
7684	ENSG00000291137	GBAP1	chr1	-	155218387	155218479	155218455	155218479	155217963	155218049	7684	8,4,5	1,3,5	3,17,10	0,0,0	217	149	1.45672e-07	0.000133994	0.846,0.478,0.407	1.0,1.0,1.0	-0.423
7711	ENSG00000124260	MAGEA10	chrX	-	152135989	152136080	152136061	152136080	152135760	152135834	7711	9,12,19	7,0,3	2,14,21	1,0,0	221	149	0.000407503	0.0288335	0.464,1.0,0.81	0.574,1.0,1.0	-0.1
8085	ENSG00000147789	ZNF7	chr8	+	144829042	144829604	144829042	144829090	144837390	144837507	8085	51,42,48	2,4,9	28,36,35	0,0,1	298	149	1.04991e-05	0.00246002	0.927,0.84,0.727	1.0,1.0,0.946	-0.151
8147	ENSG00000249859	PVT1	chr8	+	128070159	128070361	128070159	128070272	128082752	128082848	8147	5,3,11	2,3,2	5,5,6	0,0,1	238	149	1.06382e-05	0.00246002	0.61,0.385,0.775	1.0,1.0,0.79	-0.34
8417	ENSG00000181404	WASHC1	chr9	-	16964	17166	16968	17166	16717	16876	8417	2,6,3	12,17,12	0,0,2	12,7,14	153	149	0.000466682	0.0321953	0.14,0.256,0.196	0.0,0.0,0.122	0.157
8429	ENSG00000116580	GON4L	chr1	-	155774962	155775173	155775001	155775173	155773065	155773210	8429	6,4,2	55,41,42	0,0,0	30,46,24	188	149	0.000458154	0.032007	0.08,0.072,0.036	0.0,0.0,0.0	0.063
8441	ENSG00000150776	NKAPD1	chr11	+	112075566	112075684	112075566	112075650	112078214	112078315	8441	16,2,28	1,1,1	3,8,11	3,8,2	183	149	0.000166413	0.0164006	0.929,0.62,0.958	0.449,0.449,0.817	0.264
8668	ENSG00000101017	CD40	chr20	+	46126639	46126741	46126639	46126701	46128137	46128224	8668	0,2,6	16,6,15	0,0,0	9,10,16	189	149	0.000394749	0.0282938	0.0,0.208,0.24	0.0,0.0,0.0	0.149
8680	ENSG00000172663	TMEM134	chr11	-	67468016	67468092	67468027	67468092	67467500	67467563	8680	8,6,8	19,25,23	0,0,4	9,23,15	160	149	0.000868434	0.0479289	0.282,0.183,0.245	0.0,0.0,0.199	0.17
8794	ENSG00000187049	TMEM216	chr11	+	61392586	61392897	61392586	61392665	61393230	61393332	8794	2,2,2	1,3,2	0,0,1	2,2,5	298	149	0.000773163	0.044186	0.5,0.25,0.333	0.0,0.0,0.091	0.331
9094	ENSG00000059573	ALDH18A1	chr10	-	95633490	95633649	95633496	95633649	95632958	95633049	9094	90,87,112	10,10,6	56,100,60	12,30,13	155	149	4.58099e-05	0.00702291	0.896,0.893,0.947	0.818,0.762,0.816	0.113
9103	ENSG00000102471	NDFIP2	chr13	+	79481857	79481950	79481857	79481946	79520809	79520975	9103	1,2,1	7,2,5	1,4,2	1,1,0	153	149	1.66159e-05	0.00339641	0.122,0.493,0.163	0.493,0.796,1.0	-0.504
9250	ENSG00000155256	ZFYVE27	chr10	+	97737127	97737325	97737127	97737321	97738476	97738674	9250	3,2,4	28,12,33	12,15,21	24,26,13	153	149	5.12133e-06	0.00166263	0.094,0.14,0.106	0.327,0.36,0.611	-0.319
9278	ENSG00000269609	C10orf95-AS1	chr10	+	102450186	102450360	102450186	102450330	102451398	102451555	9278	8,1,0	2,11,3	3,3,1	0,1,1	179	149	0.000165812	0.0164006	0.769,0.07,0.0	1.0,0.714,0.454	-0.443
9282	ENSG00000293313	ZNF37BP	chr10	-	42523181	42523305	42523209	42523305	42519799	42521127	9282	50,38,53	9,7,12	10,23,38	8,14,23	177	149	4.01029e-05	0.00650964	0.824,0.82,0.788	0.513,0.58,0.582	0.252
9546	ENSG00000111247	RAD51AP1	chr12	+	4543762	4543911	4543762	4543904	4548091	4548178	9546	0,0,0	14,1,4	2,8,0	10,3,3	156	149	0.000142238	0.0147705	0.0,0.0,0.0	0.16,0.718,0.0	-0.293

## Sheet: MXE
ID	GeneID	geneSymbol	chr	strand	1stExonStart_0base	1stExonEnd	2ndExonStart_0base	2ndExonEnd	upstreamES	upstreamEE	downstreamES	downstreamEE	ID.1	IJC_SAMPLE_1	SJC_SAMPLE_1	IJC_SAMPLE_2	SJC_SAMPLE_2	IncFormLen	SkipFormLen	PValue	FDR	IncLevel1	IncLevel2	IncLevelDifference
138	ENSG00000196236	XPNPEP3	chr22	+	40870047	40870139	40881769	40882177	40868998	40869115	40886312	40886515	138	0,0,0	57,42,52	2,3,5	26,60,54	241	298	0.00035674	0.0359052	0.0,0.0,0.0	0.087,0.058,0.103	-0.083
321	ENSG00000161249	DMKN	chr19	-	35506125	35506185	35507457	35507511	35505938	35505986	35508204	35508240	321	17,18,19	1,0,1	12,8,19	5,3,2	203	209	0.000136753	0.0212976	0.946,1.0,0.951	0.712,0.733,0.907	0.182
323	ENSG00000161249	DMKN	chr19	-	35506125	35506185	35508204	35508240	35505938	35505986	35509910	35509961	323	5,2,3	1,0,1	1,4,1	1,3,3	185	209	0.000395693	0.0370836	0.85,1.0,0.772	0.53,0.601,0.274	0.406
324	ENSG00000161249	DMKN	chr19	-	35506125	35506185	35507457	35507511	35505938	35505986	35510183	35510252	324	5,7,12	1,0,1	1,4,6	1,5,2	203	209	9.25673e-05	0.0163644	0.837,1.0,0.925	0.507,0.452,0.755	0.349
375	ENSG00000196756	SNHG17	chr20	-	38422011	38422241	38425934	38426048	38421005	38421098	38426418	38426503	375	13,18,54	0,7,5	6,6,18	5,10,10	263	298	0.00011696	0.0186593	1.0,0.744,0.924	0.576,0.405,0.671	0.339
376	ENSG00000196756	SNHG17	chr20	-	38422011	38422241	38425934	38426052	38421005	38421098	38426418	38426503	376	5,21,17	0,7,5	4,4,10	5,10,10	267	298	0.000418201	0.0379924	1.0,0.77,0.791	0.472,0.309,0.527	0.418
388	ENSG00000196756	SNHG17	chr20	-	38422095	38422241	38425934	38426048	38421005	38421098	38426418	38426503	388	13,18,54	1,7,5	6,6,18	5,10,10	263	295	0.000166827	0.0248003	0.936,0.743,0.924	0.574,0.402,0.669	0.319
389	ENSG00000196756	SNHG17	chr20	-	38422095	38422241	38425934	38426052	38421005	38421098	38426418	38426503	389	5,21,17	1,7,5	4,4,10	5,10,10	267	295	0.000391858	0.0370836	0.847,0.768,0.79	0.469,0.306,0.525	0.368
723	ENSG00000073605	GSDMB	chr17	-	39906960	39906987	39908175	39908214	39906110	39906271	39908957	39909042	723	5,4,3	2,21,5	0,2,0	2,5,11	188	176	0.000471928	0.0411584	0.701,0.151,0.36	0.0,0.272,0.0	0.313
1129	ENSG00000140367	UBE2Q2	chr15	+	75868950	75869010	75873427	75873568	75854385	75854487	75876186	75876271	1129	2,1,1	71,79,81	8,16,0	67,117,71	209	290	5.04388e-05	0.0109973	0.038,0.017,0.017	0.142,0.159,0.0	-0.076
1179	ENSG00000128989	ARPP19	chr15	-	52564189	52564246	52568847	52568900	52557099	52557222	52569115	52569167	1179	105,88,153	13,19,22	72,90,79	27,32,26	202	206	7.57474e-05	0.0150141	0.892,0.825,0.876	0.731,0.741,0.756	0.122
1325	ENSG00000133961	NUMB	chr14	-	73323129	73323204	73355625	73355766	73297210	73297285	73366896	73366981	1325	90,77,75	32,36,39	67,95,99	12,12,24	290	224	2.67973e-05	0.00730338	0.685,0.623,0.598	0.812,0.859,0.761	-0.175
1736	ENSG00000137177	KIF13A	chr6	-	17789871	17789910	17794248	17794395	17787775	17787875	17794571	17794704	1736	60,45,74	22,12,19	54,88,71	10,7,6	296	188	0.000255983	0.0310071	0.634,0.704,0.712	0.774,0.889,0.883	-0.165
1738	ENSG00000137070	IL11RA	chr9	+	34655604	34655665	34656738	34656908	34655217	34655317	34657034	34657149	1738	1,5,6	4,2,7	1,0,0	4,8,12	210	298	9.46819e-07	0.00154829	0.262,0.78,0.549	0.262,0.0,0.0	0.443
1788	ENSG00000113558	SKP1	chr5	-	134170950	134171038	134173700	134173766	134167169	134167243	134173925	134174022	1788	10,14,5	0,0,0	5,8,12	3,4,0	215	237	0.000383891	0.0370836	1.0,1.0,1.0	0.648,0.688,1.0	0.221
2002	ENSG00000153310	CYRIB	chr8	-	129880375	129880458	129896671	129896854	129879388	129879471	129903311	129903350	2002	1,0,2	14,10,18	0,10,8	7,14,23	298	232	0.00058192	0.0469918	0.053,0.0,0.08	0.0,0.357,0.213	-0.146
2061	ENSG00000049883	PTCD2	chr5	+	72326611	72326741	72331257	72331375	72322171	72322264	72335017	72335096	2061	86,67,79	72,57,51	34,55,58	46,70,103	279	267	0.000111181	0.0181808	0.533,0.529,0.597	0.414,0.429,0.35	0.155
2113	ENSG00000116133	DHCR24	chr1	-	54879059	54879319	54879748	54879805	54875941	54876047	54883617	54883773	2113	3,3,8	15,5,12	1,0,0	8,9,5	206	298	5.29308e-06	0.0034622	0.224,0.465,0.491	0.153,0.0,0.0	0.342
2158	ENSG00000102189	EEA1	chr12	-	92809016	92809156	92811278	92811434	92802403	92802734	92812979	92813093	2158	68,57,91	75,52,87	34,63,36	55,121,96	298	289	3.05462e-05	0.0076625	0.468,0.515,0.504	0.375,0.336,0.267	0.17
2314	ENSG00000241258	CRCP	chr7	+	66127703	66127740	66134279	66134374	66114603	66114970	66145442	66145500	2314	1,4,4	82,69,64	7,12,10	48,75,92	186	244	0.000514586	0.0437131	0.016,0.071,0.076	0.161,0.173,0.125	-0.099
2426	ENSG00000025293	PHF20	chr20	+	35782327	35782609	35800093	35800173	35772025	35772079	35801490	35801605	2426	0,1,0	4,3,5	0,7,2	3,12,5	298	229	0.000201033	0.0282007	0.0,0.204,0.0	0.0,0.31,0.235	-0.114
2552	ENSG00000250337	PURPL	chr5	+	27476086	27476158	27477638	27477801	27475534	27475695	27494234	27494335	2552	0,2,0	4,8,9	2,5,6	0,2,3	221	298	1.54251e-08	0.000100896	0.0,0.252,0.0	1.0,0.771,0.729	-0.749
2558	ENSG00000250337	PURPL	chr5	+	27476086	27476158	27484925	27494335	27475534	27475695	27495948	27496404	2558	0,2,0	9,4,8	2,5,6	3,11,6	221	298	9.10463e-05	0.0163644	0.0,0.403,0.0	0.473,0.38,0.574	-0.341
2560	ENSG00000250337	PURPL	chr5	+	27476086	27476158	27493569	27494335	27475534	27475695	27495948	27496404	2560	0,2,0	9,3,4	2,5,6	3,10,6	221	298	0.000279098	0.031683	0.0,0.473,0.0	0.473,0.403,0.574	-0.326
2561	ENSG00000250337	PURPL	chr5	+	27476086	27476158	27494118	27494335	27475534	27475695	27495948	27496404	2561	0,2,0	9,3,4	2,5,6	3,10,6	221	298	0.000279098	0.031683	0.0,0.473,0.0	0.473,0.403,0.574	-0.326
2617	ENSG00000170954	ZNF415	chr19	-	53115209	53115307	53115703	53115924	53107878	53109908	53116312	53116433	2617	7,8,14	7,1,9	2,1,3	3,9,13	298	247	0.000246848	0.0310071	0.453,0.869,0.563	0.356,0.084,0.161	0.428
2661	ENSG00000074935	TUBE1	chr6	-	112074709	112074850	112075936	112076112	112072757	112072898	112076321	112076509	2661	37,34,31	57,34,36	20,18,15	36,63,61	298	290	0.000396859	0.0370836	0.387,0.493,0.456	0.351,0.218,0.193	0.191
2840	ENSG00000114859	CLCN2	chr3	-	184352012	184352117	184352292	184352331	184346934	184347021	184352442	184352496	2840	8,11,11	17,17,14	1,1,4	13,16,14	188	254	0.000359228	0.0359052	0.389,0.466,0.515	0.094,0.078,0.279	0.306
2970	ENSG00000164073	MFSD8	chr4	-	127938782	127938838	127939852	127939997	127932984	127933093	127943751	127943992	2970	2,0,0	19,29,25	2,3,10	12,32,25	294	205	3.65519e-05	0.00824434	0.068,0.0,0.0	0.104,0.061,0.218	-0.105
2972	ENSG00000164073	MFSD8	chr4	-	127939852	127939997	127942044	127942158	127932984	127933093	127943751	127943992	2972	31,21,22	2,0,0	18,22,14	2,3,10	263	294	1.56195e-05	0.00537721	0.945,1.0,1.0	0.91,0.891,0.61	0.178
2988	ENSG00000133275	CSNK1G2	chr19	+	1969507	1969959	1978304	1978345	1941171	1941418	1978441	1978511	2988	4,9,14	34,37,45	4,2,3	36,63,41	298	190	0.00036229	0.0359052	0.07,0.134,0.166	0.066,0.02,0.045	0.08
2989	ENSG00000166323	C11orf65	chr11	-	108405428	108405559	108431745	108431838	108393207	108393378	108461478	108461568	2989	4,9,1	0,0,0	2,2,0	0,2,4	242	280	0.000521503	0.0437327	1.0,1.0,1.0	1.0,0.536,0.0	0.488
3096	ENSG00000144554	FANCD2	chr3	+	10074529	10074673	10078080	10078197	10073252	10073362	10081099	10081228	3096	145115106	155,117,87	117164184	53105118	293	266	0.000253082	0.0310071	0.459,0.472,0.525	0.667,0.586,0.586	-0.128
3163	ENSG00000182179	UBA7	chr3	-	49810262	49810428	49810516	49810672	49809977	49810183	49810751	49810832	3163	12,10,8	15,13,8	9,20,31	2,7,12	298	298	0.000327347	0.0356863	0.444,0.435,0.5	0.818,0.741,0.721	-0.3
3192	ENSG00000143643	TTC13	chr1	-	230936157	230936264	230939385	230939496	230933778	230933861	230940439	230940556	3192	93,55,69	14,5,19	26,65,53	12,21,34	260	256	0.000234385	0.0310071	0.867,0.915,0.781	0.681,0.753,0.605	0.175
3682	ENSG00000111011	RSRC2	chr12	-	122513766	122513874	122514711	122514728	122511108	122511188	122515104	122515227	3682	3,8,6	14,6,14	0,0,2	11,17,12	166	257	6.02499e-06	0.00358268	0.249,0.674,0.399	0.0,0.0,0.205	0.372
3803	ENSG00000088727	KIF9	chr3	-	47271236	47271461	47273551	47273658	47267179	47267263	47275324	47275490	3803	3,3,4	0,1,1	0,4,0	4,3,1	256	298	9.40402e-06	0.00439369	1.0,0.777,0.823	0.0,0.608,0.0	0.664
3988	ENSG00000158882	TOMM40L	chr1	+	161226887	161226955	161227257	161227350	161226354	161226604	161227883	161227989	3988	47,25,46	7,1,5	26,48,38	0,2,0	217	242	0.000340096	0.0359052	0.882,0.965,0.911	1.0,0.964,1.0	-0.069
4391	ENSG00000148737	TCF7L2	chr10	+	113158666	113158717	113160618	113160691	113158020	113158069	113165554	113167678	4391	4,2,4	5,8,4	0,0,2	12,10,16	200	222	1.36428e-05	0.00530637	0.47,0.217,0.526	0.0,0.0,0.122	0.364
4426	ENSG00000225470	JPX	chrX	+	73946998	73947374	73962734	73962801	73944583	73944662	73999354	74000496	4426	58,43,41	7,3,4	37,61,55	0,0,0	298	216	2.79603e-06	0.00228611	0.857,0.912,0.881	1.0,1.0,1.0	-0.117
4438	ENSG00000225470	JPX	chrX	+	73962734	73962801	73994839	73994961	73944583	73944662	73999354	74000496	4438	7,3,4	43,46,31	0,0,0	39,32,46	216	271	2.03052e-06	0.00190602	0.17,0.076,0.139	0.0,0.0,0.0	0.128
4443	ENSG00000225470	JPX	chrX	+	73994839	73994961	73998767	73998844	73944583	73944662	73998953	74000496	4443	43,46,31	7,3,2	39,31,47	10,21,10	271	226	0.000630085	0.0496552	0.837,0.927,0.928	0.765,0.552,0.797	0.193
4601	ENSG00000247828	TMEM161B-DT	chr5	+	88282041	88282106	88282714	88282866	88270525	88270585	88285743	88285851	4601	23,11,30	2,2,2	14,22,19	8,10,7	214	298	8.73695e-05	0.0163644	0.941,0.885,0.954	0.709,0.754,0.791	0.175
4818	ENSG00000159023	EPB41	chr1	+	29058588	29058645	29060421	29060484	29053103	29053312	29064981	29065158	4818	9,9,21	118110170	1,7,2	79125116	206	212	0.000191228	0.0277961	0.073,0.078,0.113	0.013,0.054,0.017	0.06
4878	ENSG00000055609	KMT2C	chr7	-	152156204	152156274	152157760	152157854	152155909	152156057	152158862	152159072	4878	1,1,8	18,19,24	1,0,0	31,38,22	243	219	0.0001102	0.0181808	0.048,0.045,0.231	0.028,0.0,0.0	0.099
4881	ENSG00000055609	KMT2C	chr7	-	152156204	152156343	152157760	152157854	152155909	152156057	152158862	152159072	4881	1,1,8	36,27,56	1,0,0	38,55,41	243	288	0.000597903	0.0476937	0.032,0.042,0.145	0.03,0.0,0.0	0.063
5218	ENSG00000236107	SCN1A-AS1	chr2	+	166263711	166263806	166277087	166277247	166251833	166251912	166294564	166294727	5218	5,5,0	8,8,2	0,0,1	4,9,10	244	298	2.90088e-05	0.00758985	0.433,0.433,0.0	0.0,0.0,0.109	0.252
5237	ENSG00000236548	RNF217-AS1	chr6	-	124935007	124935117	124941389	124941524	124786459	124786530	124947930	124948098	5237	15,20,17	5,1,3	10,9,10	1,0,0	284	259	0.000457349	0.040426	0.732,0.948,0.838	0.901,1.0,1.0	-0.128
5810	ENSG00000115159	GPD2	chr2	+	156476097	156476207	156496043	156496215	156435440	156435804	156510795	156510920	5810	1,2,0	164,91,159	2,8,10	84,91,101	259	298	2.03977e-06	0.00190602	0.007,0.025,0.0	0.027,0.092,0.102	-0.063
5821	ENSG00000168958	MFF	chr2	+	227347225	227347384	227352513	227352573	227340291	227340380	227355676	227355761	5821	200156214	142117180	153211243	77113106	298	209	0.000302185	0.0335015	0.497,0.483,0.455	0.582,0.567,0.617	-0.11
5893	ENSG00000021574	SPAST	chr2	+	32098795	32098891	32114637	32114825	32089521	32089605	32115701	32115835	5893	30,19,20	97,112,82	27,41,30	52,81,45	245	298	3.36563e-05	0.00786235	0.273,0.171,0.229	0.387,0.381,0.448	-0.181
5904	ENSG00000113761	ZNF346	chr5	+	177041777	177041870	177044388	177044533	177041125	177041229	177050702	177050936	5904	34,29,53	3,8,9	28,56,41	0,2,2	242	294	6.06128e-05	0.0127893	0.932,0.815,0.877	1.0,0.971,0.961	-0.103
6350	ENSG00000251629	LINC02241	chr5	+	20807852	20807913	20895482	20895567	20736954	20737101	20932882	20932980	6350	7,1,4	0,1,1	0,2,0	2,2,2	210	234	4.71604e-07	0.00154238	1.0,0.527,0.817	0.0,0.527,0.0	0.606
6453	ENSG00000149657	LSM14B	chr20	+	62126225	62126439	62129784	62129952	62124616	62124780	62130218	62130296	6453	2,3,0	126108155	9,9,6	81126111	298	298	8.18413e-06	0.00411788	0.016,0.027,0.0	0.1,0.067,0.051	-0.058
6495	ENSG00000109339	MAPK10	chr4	-	86089205	86089277	86098523	86101217	86067772	86067955	86101893	86102032	6495	34,18,32	0,0,1	7,16,27	0,8,3	298	221	2.6039e-05	0.00730338	1.0,1.0,0.96	1.0,0.597,0.87	0.164
6496	ENSG00000109339	MAPK10	chr4	-	86089205	86089277	86101051	86101217	86067772	86067955	86101893	86102032	6496	31,14,24	0,0,1	6,13,21	0,8,3	298	221	2.44653e-05	0.00727397	1.0,1.0,0.947	1.0,0.547,0.838	0.187
6706	ENSG00000111799	COL12A1	chr6	-	75138319	75138340	75138447	75138580	75137436	75137579	75142031	75142161	6706	19,14,16	52,76,65	13,40,31	29,60,58	282	170	0.000280938	0.031683	0.181,0.1,0.129	0.213,0.287,0.244	-0.111
7052	ENSG00000291154	PMS2P4	chr7	-	67297216	67297303	67299284	67299419	67295617	67295801	67302375	67302463	7052	1,6,5	15,15,17	0,1,0	12,18,18	284	236	2.10284e-05	0.00654986	0.052,0.249,0.196	0.0,0.044,0.0	0.151
7112	ENSG00000231721	LINC-PINT	chr7	-	130984052	130984109	131052424	131052555	130945719	130945835	131106544	131106617	7112	7,1,3	2,13,5	0,0,0	4,14,5	280	206	7.04787e-06	0.00384168	0.72,0.054,0.306	0.0,0.0,0.0	0.36
7181	ENSG00000148985	PGAP2	chr11	+	3817352	3817535	3822908	3822993	3811249	3811424	3823882	3824135	7181	1,0,0	12,15,8	3,7,0	9,18,12	298	234	0.000151504	0.0230463	0.061,0.0,0.0	0.207,0.234,0.0	-0.127
7186	ENSG00000156170	NDUFAF6	chr8	+	94975317	94975415	94975816	94975979	94957994	94958179	94980854	94980973	7186	31,12,19	3,5,2	5,20,14	0,0,0	247	298	8.89854e-05	0.0163644	0.926,0.743,0.92	1.0,1.0,1.0	-0.137
7237	ENSG00000133703	KRAS	chr12	-	25213113	25213206	25215436	25215560	25205245	25209911	25225613	25225773	7237	9,11,26	0,0,0	5,13,8	0,6,2	273	242	3.16293e-05	0.0076625	1.0,1.0,1.0	1.0,0.658,0.78	0.187
7277	ENSG00000143850	PLEKHA6	chr1	-	204250545	204250614	204256801	204256888	204249183	204249264	204257352	204257869	7277	9,1,3	34,31,18	0,0,0	12,23,17	236	218	1.99142e-05	0.00651293	0.196,0.029,0.133	0.0,0.0,0.0	0.119
7390	ENSG00000068400	GRIPAP1	chrX	-	49000565	49000665	49000860	49000959	48999437	48999504	49001998	49002264	7390	2,1,6	0,0,0	0,6,1	2,0,4	248	249	0.000222042	0.0302578	1.0,1.0,1.0	0.0,1.0,0.201	0.6
7476	ENSG00000108239	TBC1D12	chr10	+	94500220	94500327	94507266	94507347	94497054	94497172	94510090	94510179	7476	8,6,16	0,3,2	6,1,0	7,5,3	256	230	1.46025e-05	0.00530637	1.0,0.642,0.878	0.435,0.152,0.0	0.644
7648	ENSG00000156162	DPY19L4	chr8	+	94765182	94765314	94765710	94765809	94761699	94761834	94766611	94766685	7648	60,51,62	86,65,95	55,70,78	28,52,42	281	248	8.49883e-07	0.00154829	0.381,0.409,0.365	0.634,0.543,0.621	-0.214
7866	ENSG00000106829	TLE4	chr9	+	79576132	79576177	79612655	79612718	79574872	79574936	79627373	79627448	7866	14,6,11	23,15,17	1,2,4	8,22,19	194	212	0.000407388	0.0375313	0.399,0.304,0.414	0.12,0.09,0.187	0.24
7998	ENSG00000107164	FUBP3	chr9	+	130632201	130632278	130634666	130634738	130631941	130632022	130635998	130636126	7998	62,63,59	60,77,75	80,93,74	32,68,48	226	221	0.000347721	0.0359052	0.503,0.444,0.435	0.71,0.572,0.601	-0.167
8033	ENSG00000215126	ZNG1F	chr9	-	41170283	41170423	41171846	41171934	41166783	41166830	41172711	41172749	8033	53,34,65	4,0,9	23,33,32	5,8,15	237	289	0.000243226	0.0310071	0.942,1.0,0.898	0.849,0.834,0.722	0.145
8316	ENSG00000126391	FRMD8	chr11	+	65389384	65389528	65393572	65393674	65387036	65387121	65394040	65394099	8316	1,2,2	30,20,25	3,10,8	11,18,18	293	251	1.39749e-05	0.00530637	0.028,0.079,0.064	0.189,0.322,0.276	-0.205
8370	ENSG00000073921	PICALM	chr11	-	85976622	85976682	85978069	85978093	85974707	85974812	85981128	85981228	8370	84,52,35	343298317	12,34,37	244400419	173	209	1.53375e-06	0.00190602	0.228,0.174,0.118	0.056,0.093,0.096	0.092
8553	ENSG00000172661	WASHC2C	chr10	+	45728861	45729026	45737982	45738045	45727416	45727539	45743389	45743483	8553	33,13,47	0,0,0	24,19,37	0,7,4	298	212	1.40373e-05	0.00530637	1.0,1.0,1.0	1.0,0.659,0.868	0.158
8596	ENSG00000107669	ATE1	chr10	-	121902390	121902620	121910905	121911151	121870005	121870038	121913789	121913893	8596	76,51,118	9,3,2	49,78,104	0,0,1	298	298	0.000432937	0.0387923	0.894,0.944,0.983	1.0,1.0,0.99	-0.056
8696	ENSG00000172243	CLEC7A	chr12	-	10123244	10123363	10125086	10125173	10116776	10118590	10125296	10125448	8696	0,2,0	36,15,21	5,5,0	7,23,22	236	268	0.000485575	0.0417914	0.0,0.132,0.0	0.448,0.198,0.0	-0.171
8874	ENSG00000139132	FGD4	chr12	+	32602160	32602317	32607956	32608095	32601277	32601423	32610775	32610834	8874	11,6,10	0,1,2	1,4,9	0,6,11	298	288	0.000569681	0.0465786	1.0,0.853,0.829	1.0,0.392,0.442	0.283
8938	ENSG00000118454	ANKRD13C	chr1	-	70292387	70292549	70313744	70313790	70276764	70276844	70315480	70315566	8938	26,22,33	199140178	12,12,14	130233154	195	298	0.00036062	0.0359052	0.166,0.194,0.221	0.124,0.073,0.122	0.087
8962	ENSG00000139323	POC1B	chr12	-	89491935	89492115	89497170	89497342	89472167	89472275	89525119	89525204	8962	14,16,20	71,82,68	20,29,42	33,74,75	298	298	0.000248005	0.0310071	0.165,0.163,0.227	0.377,0.282,0.359	-0.154

## Sheet: RI
ID	GeneID	geneSymbol	chr	strand	riExonStart_0base	riExonEnd	upstreamES	upstreamEE	downstreamES	downstreamEE	ID.1	IJC_SAMPLE_1	SJC_SAMPLE_1	IJC_SAMPLE_2	SJC_SAMPLE_2	IncFormLen	SkipFormLen	PValue	FDR	IncLevel1	IncLevel2	IncLevelDifference
59	ENSG00000291064	RPL23AP7	chr22	+	50788749	50789186	50788749	50788798	50788894	50789186	59	6,10,16	14,11,10	8,4,27	0,0,5	245	149	6.92078e-06	0.00167453	0.207,0.356,0.493	1.0,1.0,0.767	-0.57
356	ENSG00000141994	DUS3L	chr19	-	5786748	5787171	5786748	5786919	5787060	5787171	356	2,1,3	1,0,0	0,1,1	2,1,2	290	149	1.26346e-07	9.39871e-05	0.507,1.0,1.0	0.0,0.339,0.204	0.655
369	ENSG00000099331	MYO9B	chr19	+	17202841	17203258	17202841	17202883	17203146	17203258	369	10,6,15	29,38,41	4,7,1	25,50,51	298	149	0.000917094	0.0347804	0.147,0.073,0.155	0.074,0.065,0.01	0.075
376	ENSG00000104936	DMPK	chr19	-	45770970	45771396	45770970	45771060	45771349	45771396	376	5,6,4	16,9,11	9,7,8	7,4,2	298	149	0.0016008	0.0471468	0.135,0.25,0.154	0.391,0.467,0.667	-0.329
380	ENSG00000006015	REX1BD	chr19	+	18588994	18589683	18588994	18589077	18589478	18589683	380	7,15,16	0,2,0	10,9,24	6,0,6	298	149	0.000579142	0.0272616	1.0,0.789,1.0	0.455,1.0,0.667	0.222
389	ENSG00000170889	RPS9	chr19	+	54206275	54206724	54206275	54206462	54206552	54206724	389	3,0,0	13,4,18	4,3,4	9,7,15	239	149	0.00161968	0.0471468	0.126,0.0,0.0	0.217,0.211,0.143	-0.148
491	ENSG00000104973	MED25	chr19	+	49836225	49836979	49836225	49836406	49836846	49836979	491	7,4,10	2,10,9	3,4,7	0,0,1	298	149	1.0888e-06	0.000485969	0.636,0.167,0.357	1.0,1.0,0.778	-0.539
610	ENSG00000198276	UCKL1	chr20	-	63940949	63941208	63940949	63941043	63941109	63941208	610	7,6,6	24,25,24	0,0,1	20,23,34	215	149	2.4035e-07	0.000146286	0.168,0.143,0.148	0.0,0.0,0.02	0.146
625	ENSG00000174365	SNHG11	chr20	+	38446671	38448730	38446671	38447623	38448665	38448730	625	6,6,13	0,0,2	0,9,4	3,0,2	298	149	0.00116566	0.0402499	1.0,1.0,0.765	0.0,1.0,0.5	0.422
721	ENSG00000171703	TCEA2	chr20	+	64069764	64070635	64069764	64070414	64070488	64070635	721	0,1,0	32,15,18	2,6,2	16,20,38	223	149	0.00119638	0.0402499	0.0,0.043,0.0	0.077,0.167,0.034	-0.078
781	ENSG00000099956	SMARCB1	chr22	+	23800943	23803422	23800943	23801135	23803294	23803422	781	1,3,3	6,3,3	0,1,0	3,10,3	298	149	0.000601736	0.0274205	0.077,0.333,0.333	0.0,0.048,0.0	0.232
857	ENSG00000169738	DCXR	chr17	-	82036190	82036643	82036190	82036308	82036543	82036643	857	24,19,20	1,0,0	7,15,12	1,2,4	298	149	7.22497e-05	0.00727992	0.923,1.0,1.0	0.778,0.789,0.6	0.252
858	ENSG00000169738	DCXR	chr17	-	82036190	82036643	82036190	82036448	82036543	82036643	858	23,15,23	93,94,127	12,6,7	81,99,97	244	149	0.00156107	0.0468672	0.131,0.089,0.1	0.083,0.036,0.042	0.053
906	ENSG00000091592	NLRP1	chr17	-	5583686	5584496	5583686	5583959	5584292	5584496	906	38,20,49	0,0,0	25,39,31	1,4,2	298	149	0.000936296	0.0349092	1.0,1.0,1.0	0.926,0.83,0.886	0.119
916	ENSG00000178971	CTC1	chr17	-	8229890	8230348	8229890	8229968	8230293	8230348	916	15,10,10	10,5,10	6,3,3	5,31,11	298	149	0.000637223	0.0283832	0.429,0.5,0.333	0.375,0.046,0.12	0.24
972	ENSG00000174292	TNK1	chr17	+	7382835	7383320	7382835	7383089	7383227	7383320	972	3,2,1	1,6,0	2,2,2	0,1,0	287	149	0.000602063	0.0274205	0.609,0.148,1.0	1.0,0.509,1.0	-0.251
1033	ENSG00000177303	CASKIN2	chr17	-	75503388	75503760	75503388	75503527	75503658	75503760	1033	8,0,3	15,11,22	0,2,0	19,17,12	280	149	0.000919511	0.0347804	0.221,0.0,0.068	0.0,0.059,0.0	0.077
1093	ENSG00000141503	MINK1	chr17	+	4890221	4890735	4890221	4890308	4890516	4890735	1093	26,28,25	1,3,5	15,28,24	0,0,2	298	149	0.000932096	0.0349092	0.929,0.824,0.714	1.0,1.0,0.857	-0.13
1120	ENSG00000185359	HGS	chr17	+	81695785	81696529	81695785	81695999	81696356	81696529	1120	12,13,18	64,76,84	8,2,2	58,70,67	298	149	0.000137446	0.0103393	0.086,0.079,0.097	0.065,0.014,0.015	0.056
1191	ENSG00000179029	TMEM107	chr17	-	8175756	8176026	8175756	8175857	8175958	8176026	1191	5,2,0	30,17,13	10,6,12	16,11,24	250	149	5.66516e-05	0.00602036	0.09,0.066,0.0	0.271,0.245,0.23	-0.197
1228	ENSG00000290890		chr16	-	74352039	74352378	74352039	74352203	74352296	74352378	1228	0,0,0	10,5,12	5,4,5	6,12,0	242	149	8.16403e-07	0.000390416	0.0,0.0,0.0	0.339,0.17,1.0	-0.503
1426	ENSG00000132600	PRMT7	chr16	+	68351389	68352315	68351389	68351814	68352247	68352315	1426	14,7,11	1,0,0	3,12,16	0,4,2	298	149	0.0012139	0.040263	0.875,1.0,1.0	1.0,0.6,0.8	0.158
1437	ENSG00000168488	ATXN2L	chr16	+	28835277	28835758	28835277	28835399	28835554	28835758	1437	5,7,18	5,2,14	11,16,9	3,1,0	298	149	0.000620899	0.0280873	0.333,0.636,0.391	0.647,0.889,1.0	-0.392
1446	ENSG00000102878	HSF4	chr16	+	67165521	67165846	67165521	67165630	67165718	67165846	1446	8,2,7	3,1,3	0,4,2	5,5,5	237	149	0.000961385	0.0353652	0.626,0.557,0.595	0.0,0.335,0.201	0.414
1493	ENSG00000166747	AP1G1	chr16	-	71807800	71808150	71807800	71807838	71808014	71808150	1493	19,8,12	1,0,0	12,23,6	1,1,5	298	149	0.000502152	0.0250888	0.905,1.0,1.0	0.857,0.92,0.375	0.251
1534	ENSG00000188603	CLN3	chr16	-	28491713	28492042	28491713	28491835	28492019	28492042	1534	65,66,72	51,39,42	43,43,48	54,62,85	298	149	2.25904e-06	0.000796015	0.389,0.458,0.462	0.285,0.257,0.22	0.182
1614	ENSG00000157353	FCSK	chr16	+	70478550	70479403	70478550	70478650	70479179	70479403	1614	7,5,12	18,11,26	4,11,25	4,2,5	298	149	8.33661e-05	0.00780101	0.163,0.185,0.188	0.333,0.733,0.714	-0.415
1635	ENSG00000187193	MT1X	chr16	+	56682469	56684196	56682469	56682568	56683957	56684196	1635	11,10,23	0,1,16	8,17,15	0,0,0	298	149	1.57809e-05	0.00301866	1.0,0.833,0.418	1.0,1.0,1.0	-0.25
1672	ENSG00000168096	ANKS3	chr16	-	4701433	4702242	4701433	4701543	4702101	4702242	1672	5,4,2	5,5,8	1,2,1	13,12,17	298	149	0.0010047	0.0365569	0.333,0.286,0.111	0.037,0.077,0.029	0.196
1702	ENSG00000182253	SYNM	chr15	+	99129366	99135593	99129366	99131813	99132749	99135593	1702	1,2,15	0,0,0	3,15,7	1,5,2	298	149	1.81072e-06	0.000713103	1.0,1.0,1.0	0.6,0.6,0.636	0.388
1716	ENSG00000140365	COMMD4	chr15	+	75338984	75339878	75338984	75339104	75339701	75339878	1716	37,65,27	1,11,4	16,32,31	0,2,0	298	149	0.000156548	0.0111499	0.949,0.747,0.771	1.0,0.889,1.0	-0.141
1866	ENSG00000160200	CBS	chr21	-	43053190	43053983	43053190	43053647	43053861	43053983	1866	0,0,2	2,2,9	1,4,4	2,3,0	298	149	0.000208124	0.0136607	0.0,0.0,0.1	0.2,0.4,1.0	-0.5
1873	ENSG00000196547	MAN2A2	chr15	+	90912042	90912664	90912042	90912279	90912516	90912664	1873	5,3,5	2,5,11	2,10,9	2,0,0	298	149	6.40601e-05	0.00670129	0.556,0.231,0.185	0.333,1.0,1.0	-0.454
1941	ENSG00000213928	IRF9	chr14	+	24165053	24165962	24165053	24165183	24165846	24165962	1941	2,2,4	0,0,0	3,4,1	1,3,1	298	149	6.507e-05	0.00670221	1.0,1.0,1.0	0.6,0.4,0.333	0.556
1957	ENSG00000187790	FANCM	chr14	+	45136010	45137241	45136010	45136539	45137068	45137241	1957	6,8,4	6,10,11	0,3,2	10,20,10	298	149	0.000350537	0.0192365	0.333,0.286,0.154	0.0,0.07,0.091	0.204
1974	ENSG00000185024	BRF1	chr14	-	105211121	105212164	105211121	105211293	105212112	105212164	1974	2,0,0	29,22,30	5,0,8	16,31,30	298	149	0.000390485	0.0209144	0.033,0.0,0.0	0.135,0.0,0.118	-0.073
2104	ENSG00000099797	TECR	chr19	+	14563657	14563903	14563657	14563702	14563770	14563903	2104	3,3,8	0,0,2	4,8,7	2,5,2	217	149	0.000866685	0.0339325	1.0,1.0,0.733	0.579,0.523,0.706	0.308
2151	ENSG00000090061	CCNK	chr14	+	99500765	99502376	99500765	99500871	99502206	99502376	2151	3,9,29	2,4,0	20,9,5	0,0,0	298	149	0.000814461	0.0334529	0.429,0.529,1.0	1.0,1.0,1.0	-0.347
2161	ENSG00000129460	NGDN	chr14	+	23475170	23476152	23475170	23475308	23476028	23476152	2161	14,5,8	0,1,0	3,3,8	3,2,0	298	149	0.00126185	0.0409307	1.0,0.714,1.0	0.333,0.429,1.0	0.317
2273	ENSG00000166589	CDH16	chr16	-	66910259	66911315	66910259	66910385	66911181	66911315	2273	1,0,5	0,4,2	2,4,16	0,0,0	298	149	1.3172e-05	0.00267231	1.0,0.0,0.556	1.0,1.0,1.0	-0.481
2380	ENSG00000175061	SNHG29	chr17	+	16439326	16439703	16439326	16439414	16439531	16439703	2380	143107105	8,7,12	44,95,119	0,5,0	266	149	0.000161303	0.0113676	0.909,0.895,0.831	1.0,0.914,1.0	-0.093
2455	ENSG00000141279	NPEPPS	chr17	+	47619277	47619784	47619277	47619372	47619736	47619784	2455	56,66,72	8,2,3	45,69,95	0,1,1	298	149	9.3353e-05	0.00805005	0.778,0.943,0.923	1.0,0.972,0.979	-0.102
2457	ENSG00000137070	IL11RA	chr9	+	34655217	34655665	34655217	34655317	34655604	34655665	2457	1,7,18	3,6,6	2,9,8	1,0,1	298	149	0.000150439	0.0108857	0.143,0.368,0.6	0.5,1.0,0.8	-0.396
2546	ENSG00000166888	STAT6	chr12	-	57105467	57106339	57105467	57105599	57106190	57106339	2546	8,4,5	52,46,75	7,14,10	31,31,53	298	149	0.00173319	0.0495885	0.071,0.042,0.032	0.101,0.184,0.086	-0.075
2613	ENSG00000039139	DNAH5	chr5	-	13917142	13919352	13917142	13917256	13919175	13919352	2613	0,2,0	1,3,8	4,0,1	0,1,0	298	149	9.37869e-05	0.00805005	0.0,0.25,0.0	1.0,0.0,1.0	-0.583
2738	ENSG00000087470	DNM1L	chr12	+	32705824	32707413	32705824	32705863	32707366	32707413	2738	1,7,3	0,1,1	0,1,3	3,1,6	298	149	4.48141e-06	0.00130448	1.0,0.778,0.6	0.0,0.333,0.2	0.615
2802	ENSG00000139625	MAP3K12	chr12	-	53486946	53487428	53486946	53487155	53487254	53487428	2802	2,1,9	4,0,4	16,15,1	1,0,1	248	149	0.00120361	0.040263	0.231,1.0,0.575	0.906,1.0,0.375	-0.158
2815	ENSG00000159199	ATP5MC1	chr17	+	48893408	48895334	48893408	48893456	48895155	48895334	2815	10,27,13	1,4,1	14,21,7	0,1,0	298	149	0.00156824	0.0468723	0.833,0.771,0.867	1.0,0.913,1.0	-0.147
2890	ENSG00000105443	CYTH2	chr19	+	48474837	48478145	48474837	48474949	48478065	48478145	2890	3,6,6	2,4,1	1,2,2	0,0,0	298	149	5.37829e-07	0.000300064	0.429,0.429,0.75	1.0,1.0,1.0	-0.464
3022	ENSG00000278558	TMEM191B	chr22	+	18529935	18530196	18529935	18530008	18530155	18530196	3022	0,0,2	9,5,3	4,8,3	0,2,3	296	149	1.73231e-06	0.000713103	0.0,0.0,0.251	1.0,0.668,0.335	-0.584
3053	ENSG00000180979	LRRC57	chr15	-	42547260	42548244	42547260	42547529	42548105	42548244	3053	7,3,5	110,93,113	11,17,12	60,113,81	298	149	4.5883e-05	0.00553137	0.031,0.016,0.022	0.084,0.07,0.069	-0.051
3224	ENSG00000182504	CEP97	chr3	+	101757062	101758423	101757062	101757196	101757633	101758423	3224	2,0,5	59,55,49	6,19,4	39,58,48	298	149	3.02952e-05	0.00450725	0.017,0.0,0.049	0.071,0.141,0.04	-0.062
3315	ENSG00000250337	PURPL	chr5	+	27475534	27477801	27475534	27475695	27477638	27477801	3315	50,40,60	4,6,9	35,64,48	0,2,3	298	149	0.000973495	0.035615	0.862,0.769,0.769	1.0,0.941,0.889	-0.143
3370	ENSG00000114745	GORASP1	chr3	-	39100304	39100877	39100304	39100503	39100787	39100877	3370	28,16,22	1,9,2	31,21,25	0,0,2	298	149	0.000289092	0.0164023	0.933,0.471,0.846	1.0,1.0,0.862	-0.204
3398	ENSG00000179222	MAGED1	chrX	+	51901552	51902354	51901552	51901938	51902145	51902354	3398	6,3,9	131,97,145	6,23,22	92,74,99	298	149	5.84951e-07	0.00030125	0.022,0.015,0.03	0.032,0.135,0.1	-0.067
3445	ENSG00000163703	CRELD1	chr3	+	9943076	9944095	9943076	9943515	9943674	9944095	3445	16,16,6	2,4,2	6,13,14	0,0,2	298	149	0.00135849	0.0427001	0.8,0.667,0.6	1.0,1.0,0.778	-0.237
3450	ENSG00000100003	SEC14L2	chr22	+	30415758	30416087	30415758	30415865	30415947	30416087	3450	5,6,2	30,25,32	0,0,0	14,35,22	231	149	5.40971e-05	0.00593738	0.097,0.134,0.039	0.0,0.0,0.0	0.09
3459	ENSG00000110844	PRPF40B	chr12	+	49642234	49642675	49642234	49642372	49642579	49642675	3459	1,1,2	37,10,13	6,6,8	13,15,17	298	149	2.1409e-05	0.00349593	0.013,0.048,0.071	0.188,0.167,0.19	-0.138
3474	ENSG00000168291	PDHB	chr3	-	58429707	58430238	58429707	58429941	58430127	58430238	3474	0,2,0	7,11,11	0,4,7	8,1,9	298	149	0.00084904	0.0339325	0.0,0.083,0.0	0.0,0.667,0.28	-0.288
3489	ENSG00000183323	CCDC125	chr5	-	69320236	69320580	69320236	69320345	69320464	69320580	3489	55,56,47	32,16,18	72,76,99	14,15,7	268	149	0.000266527	0.0156382	0.489,0.661,0.592	0.741,0.738,0.887	-0.208
3527	ENSG00000168591	TMUB2	chr17	+	44188934	44189588	44188934	44189299	44189410	44189588	3527	114,51,117	0,0,0	46,81,117	4,0,9	260	149	2.45927e-05	0.00392019	1.0,1.0,1.0	0.868,1.0,0.882	0.083
3537	ENSG00000164068	RNF123	chr3	+	49712478	49713587	49712478	49712892	49713512	49713587	3537	6,5,10	0,0,0	7,21,13	0,8,0	298	149	0.000845877	0.0339325	1.0,1.0,1.0	1.0,0.568,1.0	0.144
3565	ENSG00000114859	CLCN2	chr3	-	184355693	184357094	184355693	184355778	184356992	184357094	3565	4,1,5	26,19,33	12,6,4	6,14,15	298	149	0.00134489	0.0427001	0.071,0.026,0.07	0.5,0.176,0.118	-0.209
3682	ENSG00000197415	VEPH1	chr3	-	157459621	157460355	157459621	157459926	157460180	157460355	3682	9,1,1	1,0,4	2,0,0	3,2,1	298	149	0.000865805	0.0339325	0.818,1.0,0.111	0.25,0.0,0.0	0.56
3707	ENSG00000092098	RNF31	chr14	+	24157519	24158199	24157519	24158011	24158141	24158199	3707	2,12,4	47,41,59	0,1,1	33,49,53	279	149	9.10719e-05	0.00802271	0.022,0.135,0.035	0.0,0.011,0.01	0.057
3773	ENSG00000177943	MAMDC4	chr9	+	136856463	136856826	136856463	136856575	136856709	136856826	3773	2,3,3	0,0,0	3,1,2	2,2,4	283	149	9.09033e-11	2.02866e-07	1.0,1.0,1.0	0.441,0.208,0.208	0.714
3814	ENSG00000145020	AMT	chr3	-	49418970	49419405	49418970	49419151	49419259	49419405	3814	5,6,2	2,0,0	0,1,1	4,1,1	257	149	1.01813e-07	8.52051e-05	0.592,1.0,1.0	0.0,0.367,0.367	0.619
3818	ENSG00000145020	AMT	chr3	-	49419709	49420342	49419709	49419788	49420210	49420342	3818	5,5,4	1,0,0	8,2,11	0,2,4	298	149	0.00141801	0.0439518	0.714,1.0,1.0	1.0,0.333,0.579	0.267
3853	ENSG00000197989	SNHG12	chr1	-	28579532	28580646	28579532	28579981	28580559	28580646	3853	35,38,31	139110133	12,25,19	92141216	298	149	5.35264e-05	0.00593738	0.112,0.147,0.104	0.061,0.081,0.042	0.06
4025	ENSG00000130826	DKC1	chrX	+	154774601	154775273	154774601	154774690	154775194	154775273	4025	38,60,71	2,5,4	56,62,85	2,1,0	298	149	0.00157573	0.0468868	0.905,0.857,0.899	0.933,0.969,1.0	-0.08
4047	ENSG00000103168	TAF1C	chr16	-	84180169	84181186	84180169	84180344	84181042	84181186	4047	28,47,30	16,22,20	24,30,34	4,7,7	298	149	0.00064016	0.0283832	0.467,0.516,0.429	0.75,0.682,0.708	-0.243
4111	ENSG00000248370	LINC02434	chr4	+	188160215	188161139	188160215	188160332	188160516	188161139	4111	4,1,11	4,5,1	4,8,6	0,0,2	298	149	0.000303701	0.0170863	0.333,0.091,0.846	1.0,1.0,0.6	-0.443
4192	ENSG00000160688	FLAD1	chr1	+	154992712	154993111	154992712	154992786	154992901	154993111	4192	6,3,15	42,58,65	0,2,1	25,54,53	264	149	1.75932e-05	0.00306816	0.075,0.028,0.115	0.0,0.02,0.011	0.062
4285	ENSG00000182400	TRAPPC6B	chr14	-	39158284	39159550	39158284	39158402	39159449	39159550	4285	12,18,22	7,8,11	6,7,18	15,14,18	298	149	0.00093856	0.0349092	0.462,0.529,0.5	0.167,0.2,0.333	0.264
4296	ENSG00000285533	RELA-DT	chr11	+	65663426	65665543	65663426	65663683	65665420	65665543	4296	2,5,4	3,0,0	0,0,7	4,1,1	298	149	0.001355	0.0427001	0.25,1.0,1.0	0.0,0.0,0.778	0.491
4304	ENSG00000105607	GCDH	chr19	+	12891159	12891395	12891159	12891202	12891270	12891395	4304	6,5,1	10,23,20	2,0,0	15,26,16	217	149	0.000253191	0.0150444	0.292,0.13,0.033	0.084,0.0,0.0	0.124
4313	ENSG00000184014	DENND5A	chr11	-	9142721	9143485	9142721	9142845	9143402	9143485	4313	19,19,22	74,91,69	7,8,11	65,94,95	298	149	0.000199386	0.0132722	0.114,0.095,0.138	0.051,0.041,0.055	0.067
4372	ENSG00000111011	RSRC2	chr12	-	122518838	122521428	122518838	122519051	122521384	122521428	4372	117,92,89	1,0,1	67115103	3,8,4	298	149	5.09344e-05	0.00587941	0.983,1.0,0.978	0.918,0.878,0.928	0.079
4417	ENSG00000165801	ARHGEF40	chr14	+	21088829	21089545	21088829	21088876	21089013	21089545	4417	10,0,9	30,32,39	6,7,17	13,17,17	286	149	0.00124476	0.0408514	0.148,0.0,0.107	0.194,0.177,0.343	-0.153
4491	ENSG00000072274	TFRC	chr3	-	196054295	196055301	196054295	196054377	196055079	196055301	4491	23,14,23	3,3,1	7,19,10	3,9,7	298	149	0.000799124	0.0332306	0.793,0.7,0.92	0.538,0.514,0.417	0.315
4521	ENSG00000117228	GBP1	chr1	-	89057991	89059043	89057991	89058234	89058840	89059043	4521	4,4,6	52,23,28	0,0,3	22,50,24	298	149	0.0015223	0.0459456	0.037,0.08,0.097	0.0,0.0,0.059	0.052
4553	ENSG00000140416	TPM1	chr15	+	63060868	63061788	63060868	63061273	63061712	63061788	4553	5,3,6	0,11,1	1,5,3	0,0,0	298	149	0.000169258	0.0117272	1.0,0.12,0.75	1.0,1.0,1.0	-0.377
4565	ENSG00000135506	OS9	chr12	+	57716091	57716512	57716091	57716193	57716381	57716512	4565	27,9,23	8,4,8	17,15,10	0,0,3	298	149	0.000485583	0.0248648	0.628,0.529,0.59	1.0,1.0,0.625	-0.293
4623	ENSG00000116353	MECR	chr1	-	29195940	29196258	29195940	29196013	29196197	29196258	4623	1,2,10	85,75,86	10,6,21	52,88,66	298	149	7.94175e-05	0.0077058	0.006,0.013,0.055	0.088,0.033,0.137	-0.061
4651	ENSG00000173531	MST1	chr3	-	49687148	49687478	49687148	49687285	49687363	49687478	4651	2,0,0	3,1,3	3,1,4	3,1,3	227	149	0.000763249	0.0321381	0.304,0.0,0.0	0.396,0.396,0.467	-0.318
4707	ENSG00000179152	TCAIM	chr3	+	44400354	44401334	44400354	44400587	44401202	44401334	4707	0,0,1	34,29,50	3,8,1	26,41,28	298	149	0.000678792	0.0291315	0.0,0.0,0.01	0.055,0.089,0.018	-0.051
4742	ENSG00000092621	PHGDH	chr1	+	119741766	119743044	119741766	119741876	119742806	119743044	4742	27,26,27	0,0,1	23,28,21	0,2,6	298	149	0.000407253	0.021469	1.0,1.0,0.931	1.0,0.875,0.636	0.14
4758	ENSG00000122678	POLM	chr7	-	44074130	44074530	44074130	44074220	44074397	44074530	4758	13,8,12	0,0,1	4,11,13	2,3,1	298	149	0.000486526	0.0248648	1.0,1.0,0.857	0.5,0.647,0.867	0.281
4767	ENSG00000109184	DCUN1D4	chr4	+	51886567	51887244	51886567	51886638	51887122	51887244	4767	11,12,16	0,0,1	4,21,20	2,5,0	298	149	0.00108752	0.0385237	1.0,1.0,0.889	0.5,0.677,1.0	0.237
4807	ENSG00000130713	EXOSC2	chr9	+	130697581	130699394	130697581	130697627	130699328	130699394	4807	31,14,42	29,24,30	46,51,39	9,27,14	298	149	0.000897769	0.0344794	0.348,0.226,0.412	0.719,0.486,0.582	-0.267
4852	ENSG00000116691	MIIP	chr1	+	12029222	12030124	12029222	12029894	12030027	12030124	4852	15,4,14	21,13,18	2,4,4	7,33,22	282	149	0.000321516	0.0177896	0.274,0.14,0.291	0.131,0.06,0.088	0.142
4878	ENSG00000276600	RAB7B	chr1	-	205976740	205978928	205976740	205977258	205977926	205978928	4878	76,34,59	0,0,0	47,66,81	0,9,0	298	149	0.00168028	0.0483879	1.0,1.0,1.0	1.0,0.786,1.0	0.071
4888	ENSG00000075702	WDR62	chr19	+	36101213	36102151	36101213	36101317	36102013	36102151	4888	8,4,4	1,1,0	5,7,7	0,3,3	298	149	0.000873301	0.0339927	0.8,0.667,1.0	1.0,0.538,0.538	0.13
4889	ENSG00000075702	WDR62	chr19	+	36101663	36102851	36101663	36101774	36102013	36102851	4889	10,0,3	9,19,36	1,0,0	3,15,31	298	149	0.000957191	0.0353652	0.357,0.0,0.04	0.143,0.0,0.0	0.085
4917	ENSG00000163781	TOPBP1	chr3	-	133598174	133598630	133598174	133598462	133598555	133598630	4917	2,1,2	2,2,1	2,1,12	0,1,0	242	149	4.46903e-05	0.00553137	0.381,0.235,0.552	1.0,0.381,1.0	-0.404
4963	ENSG00000197165	SULT1A2	chr16	-	28595366	28595675	28595366	28595464	28595549	28595675	4963	3,3,0	1,1,3	0,0,0	2,5,2	234	149	0.000586358	0.0272616	0.656,0.656,0.0	0.0,0.0,0.0	0.437
4966	ENSG00000116688	MFN2	chr1	+	11981809	11982114	11981809	11981853	11981969	11982114	4966	10,10,14	7,2,0	16,12,17	0,1,0	265	149	0.000150017	0.0108857	0.445,0.738,1.0	1.0,0.871,1.0	-0.229
4990	ENSG00000162772	ATF3	chr1	+	212619045	212619555	212619045	212619266	212619357	212619555	4990	25,30,17	7,2,0	18,12,24	0,0,1	240	149	0.000320899	0.0177896	0.689,0.903,1.0	1.0,1.0,0.937	-0.115
4996	ENSG00000138002	IFT172	chr2	-	27449293	27449562	27449293	27449380	27449498	27449562	4996	9,2,9	40,27,26	0,1,3	26,38,20	267	149	0.000275803	0.0159181	0.112,0.04,0.162	0.0,0.014,0.077	0.074
5084	ENSG00000117385	P3H1	chr1	-	42746374	42747412	42746374	42746852	42747271	42747412	5084	2,1,4	29,36,61	8,6,8	16,30,48	298	149	0.000268618	0.0156382	0.033,0.014,0.032	0.2,0.091,0.077	-0.096
5105	ENSG00000177463	NR2C2	chr3	+	15037999	15039227	15037999	15038137	15039121	15039227	5105	14,6,5	86,86,51	12,16,23	55,36,46	298	149	9.74815e-06	0.00221656	0.075,0.034,0.047	0.098,0.182,0.2	-0.108
5166	ENSG00000168010	ATG16L2	chr11	+	72828358	72828776	72828358	72828508	72828728	72828776	5166	6,1,4	20,20,14	0,0,1	5,12,9	298	149	0.00108409	0.0385237	0.13,0.024,0.125	0.0,0.0,0.053	0.075
5261	ENSG00000064763	FAR2	chr12	+	29309185	29311950	29309185	29311146	29311882	29311950	5261	0,0,2	39,40,50	3,9,2	20,44,46	298	149	0.000373164	0.0201478	0.0,0.0,0.02	0.07,0.093,0.021	-0.055
5271	ENSG00000225362	CT62	chr15	-	71110243	71112294	71110243	71111426	71112147	71112294	5271	8,2,6	0,0,1	3,5,10	3,0,3	298	149	0.000242255	0.0147445	1.0,1.0,0.75	0.333,1.0,0.625	0.264
5378	ENSG00000160050	CCDC28B	chr1	+	32201912	32204045	32201912	32202099	32203878	32204045	5378	5,0,6	12,3,13	0,0,2	4,9,7	298	149	0.00119504	0.0402499	0.172,0.0,0.188	0.0,0.0,0.125	0.078
5414	ENSG00000187741	FANCA	chr16	-	89770165	89770634	89770165	89770259	89770563	89770634	5414	15,9,6	34,15,31	5,3,2	34,36,41	298	149	8.98347e-05	0.00801925	0.181,0.231,0.088	0.068,0.04,0.024	0.123
5496	ENSG00000040487	SLC66A1	chr1	+	19312325	19312889	19312325	19312358	19312728	19312889	5496	3,1,3	4,2,4	0,1,0	1,2,8	298	149	0.000555511	0.026731	0.273,0.2,0.273	0.0,0.2,0.0	0.182
5554	ENSG00000121940	CLCC1	chr1	-	108931827	108934942	108931827	108932501	108934624	108934942	5554	42,51,62	52,60,56	20,31,43	46,84,74	298	149	0.00014664	0.0108857	0.288,0.298,0.356	0.179,0.156,0.225	0.127
5625	ENSG00000183963	SMTN	chr22	+	31080449	31080754	31080449	31080569	31080675	31080754	5625	24,16,14	0,1,0	6,18,25	2,4,1	255	149	0.000664383	0.0286971	1.0,0.903,1.0	0.637,0.724,0.936	0.202
5646	ENSG00000177409	SAMD9L	chr7	-	93145384	93146040	93145384	93145532	93145908	93146040	5646	36,34,22	4,6,2	23,40,35	0,2,0	298	149	5.63387e-05	0.00602036	0.818,0.739,0.846	1.0,0.909,1.0	-0.169
5670	ENSG00000089685	BIRC5	chr17	+	78215965	78216781	78215965	78216034	78216663	78216781	5670	6,2,10	21,29,36	10,13,14	16,24,15	298	149	0.00040059	0.0212853	0.125,0.033,0.122	0.238,0.213,0.318	-0.163
5683	ENSG00000120370	GORAB	chr1	+	170533463	170536421	170533463	170533651	170536309	170536421	5683	14,16,27	2,7,0	6,6,5	0,0,0	298	149	3.14174e-05	0.0045726	0.778,0.533,1.0	1.0,1.0,1.0	-0.23
5730	ENSG00000028310	BRD9	chr5	-	868606	869119	868606	868804	869037	869119	5730	37,29,23	3,4,0	9,26,34	6,6,12	298	149	0.000557891	0.026731	0.86,0.784,1.0	0.429,0.684,0.586	0.315
5770	ENSG00000106804	C5	chr9	-	120953729	120957368	120953729	120953868	120957284	120957368	5770	10,1,7	4,0,4	2,2,0	1,12,5	298	149	0.00113069	0.039427	0.556,1.0,0.467	0.5,0.077,0.0	0.482
5829	ENSG00000122335	SERAC1	chr6	-	158116184	158117821	158116184	158116282	158117726	158117821	5829	7,7,7	19,23,32	0,5,2	16,49,42	298	149	0.000239713	0.0147445	0.156,0.132,0.099	0.0,0.049,0.023	0.105
5844	ENSG00000151503	NCAPD3	chr11	-	134156751	134157095	134156751	134156922	134157017	134157095	5844	29,18,26	0,0,0	16,23,41	5,2,1	244	149	0.000224102	0.0142617	1.0,1.0,1.0	0.661,0.875,0.962	0.167
5887	ENSG00000106976	DNM1	chr9	+	128247923	128248753	128247923	128247935	128248582	128248753	5887	0,0,0	5,6,3	8,1,0	8,3,7	298	149	0.000126825	0.00987315	0.0,0.0,0.0	0.333,0.143,0.0	-0.159
5933	ENSG00000112855	HARS2	chr5	+	140693490	140693665	140693490	140693508	140693590	140693665	5933	19,14,7	0,2,0	21,16,10	4,4,3	231	149	0.000253811	0.0150444	1.0,0.819,1.0	0.772,0.721,0.683	0.214
5986	ENSG00000198677	SKIC3	chr5	-	95543183	95547151	95543183	95543327	95547065	95547151	5986	1,3,8	4,9,0	7,4,1	0,2,0	298	149	0.00130209	0.0417106	0.111,0.143,1.0	1.0,0.5,1.0	-0.415
6128	ENSG00000205517	RGL3	chr19	-	11416613	11417059	11416613	11416662	11416835	11417059	6128	32,21,31	0,0,0	13,28,32	4,4,0	298	149	7.58931e-05	0.00747212	1.0,1.0,1.0	0.619,0.778,1.0	0.201
6131	ENSG00000189223	PAX8-AS1	chr2	+	113255389	113259584	113255389	113255549	113259263	113259584	6131	0,5,2	4,8,16	7,9,9	3,0,3	298	149	2.83276e-06	0.000948268	0.0,0.238,0.059	0.538,1.0,0.6	-0.614
6152	ENSG00000160753	RUSC1	chr1	+	155325863	155327132	155325863	155325910	155326609	155327132	6152	6,2,9	5,3,5	13,3,4	1,1,0	298	149	3.34838e-05	0.00476966	0.375,0.25,0.474	0.867,0.6,1.0	-0.456
6153	ENSG00000160753	RUSC1	chr1	+	155325863	155327132	155325863	155325910	155326897	155327132	6153	43,28,54	9,4,3	27,15,24	12,13,14	298	149	1.5325e-05	0.00301767	0.705,0.778,0.9	0.529,0.366,0.462	0.342
6194	ENSG00000173540	GMPPB	chr3	-	49722595	49723302	49722595	49722754	49723253	49723302	6194	6,8,5	1,0,0	10,5,7	0,3,7	298	149	7.28535e-05	0.00727992	0.75,1.0,1.0	1.0,0.455,0.333	0.321
6268	ENSG00000178460	MCMDC2	chr8	+	66874325	66874586	66874325	66874456	66874526	66874586	6268	4,0,6	2,5,1	2,0,0	3,2,6	219	149	0.00121902	0.040263	0.576,0.0,0.803	0.312,0.0,0.0	0.356
6356	ENSG00000145216	FIP1L1	chr4	+	53442019	53442707	53442019	53442060	53442652	53442707	6356	57,34,50	2,3,4	29,45,44	0,0,0	298	149	0.000253923	0.0150444	0.934,0.85,0.862	1.0,1.0,1.0	-0.118
6384	ENSG00000115053	NCL	chr2	-	231456009	231456764	231456009	231456159	231456630	231456764	6384	13,7,11	0,1,7	5,10,13	0,0,0	298	149	8.758e-05	0.00792363	1.0,0.778,0.44	1.0,1.0,1.0	-0.261
6418	ENSG00000169045	HNRNPH1	chr5	-	179616868	179617110	179616868	179616958	179617059	179617110	6418	289167227	11,2,1	112185195	11,4,15	250	149	0.000582507	0.0272616	0.94,0.98,0.993	0.859,0.965,0.886	0.068
6479	ENSG00000124356	STAMBP	chr2	+	73828960	73829510	73828960	73828996	73829404	73829510	6479	2,3,5	5,2,0	7,3,7	0,1,1	298	149	0.00126123	0.0409307	0.167,0.429,1.0	1.0,0.6,0.778	-0.261
6563	ENSG00000115355	CCDC88A	chr2	-	55295596	55296056	55295596	55295727	55295949	55296056	6563	38,25,31	1,7,0	27,30,46	0,0,1	298	149	0.00126552	0.0409307	0.95,0.641,1.0	1.0,1.0,0.958	-0.122
6577	ENSG00000102125	TAFAZZIN	chrX	+	154413206	154413567	154413206	154413358	154413481	154413567	6577	3,0,5	3,6,2	5,7,2	1,2,0	272	149	0.00152352	0.0459456	0.354,0.0,0.578	0.733,0.657,1.0	-0.486
6670	ENSG00000112367	FIG4	chr6	+	109786301	109788956	109786301	109786449	109788797	109788956	6670	6,3,1	2,2,2	9,7,14	0,0,2	298	149	1.03469e-05	0.00221656	0.6,0.429,0.2	1.0,1.0,0.778	-0.516
6686	ENSG00000180638	SLC47A2	chr17	-	19708301	19708760	19708301	19708424	19708715	19708760	6686	16,12,26	0,1,0	14,19,27	0,5,2	298	149	0.00138105	0.0431947	1.0,0.857,1.0	1.0,0.655,0.871	0.11
6704	ENSG00000115392	FANCL	chr2	-	58163433	58165874	58163433	58163493	58165723	58165874	6704	101,87,109	0,5,5	74,90,82	0,0,0	298	149	0.00161625	0.0471468	1.0,0.897,0.916	1.0,1.0,1.0	-0.062
6707	ENSG00000115392	FANCL	chr2	-	58226727	58229874	58226727	58226782	58229813	58229874	6707	3,6,2	7,2,2	2,2,5	0,0,0	298	149	5.9644e-11	2.01649e-07	0.176,0.6,0.333	1.0,1.0,1.0	-0.63
6750	ENSG00000064703	DDX20	chr1	+	111760705	111763007	111760705	111762782	111762905	111763007	6750	6,13,10	107,57,76	5,0,1	75,95,91	272	149	7.00327e-06	0.00167453	0.03,0.111,0.067	0.035,0.0,0.006	0.056
6910	ENSG00000147133	TAF1	chrX	+	71423116	71424066	71423116	71423239	71423973	71424066	6910	45,13,50	51,55,65	13,17,21	64,68,75	298	149	0.000656232	0.028529	0.306,0.106,0.278	0.092,0.111,0.123	0.121
7054	ENSG00000237441	RGL2	chr6	-	33293794	33294066	33293794	33293916	33294033	33294066	7054	2,9,11	53,70,103	13,12,21	60,73,43	266	149	0.000430982	0.0223676	0.021,0.067,0.056	0.108,0.084,0.215	-0.088
7076	ENSG00000170485	NPAS2	chr2	+	100982230	100988276	100982230	100982377	100988078	100988276	7076	10,4,4	29,23,30	2,4,1	24,43,53	298	149	0.00163411	0.0473608	0.147,0.08,0.062	0.04,0.044,0.009	0.065
7182	ENSG00000281706	LINC01012	chr6	+	27710680	27711230	27710680	27710889	27711089	27711230	7182	0,0,6	1,4,0	3,1,3	0,0,0	298	149	2.9942e-05	0.00450725	0.0,0.0,1.0	1.0,1.0,1.0	-0.667
7203	ENSG00000109065	NAT9	chr17	-	74771959	74772277	74771959	74771977	74772217	74772277	7203	60,42,44	6,6,10	50,80,62	0,2,0	298	149	1.35883e-08	1.81947e-05	0.833,0.778,0.688	1.0,0.952,1.0	-0.218
7467	ENSG00000198556	ZNF789	chr7	+	99478273	99482326	99478273	99478356	99479660	99482326	7467	26,25,28	3,2,2	17,13,24	7,9,8	298	149	8.50965e-05	0.0078044	0.812,0.862,0.875	0.548,0.419,0.6	0.327
7504	ENSG00000184216	IRAK1	chrX	-	154019430	154019812	154019430	154019598	154019676	154019812	7504	5,8,7	35,20,28	2,0,1	27,27,24	227	149	1.92047e-05	0.00321439	0.086,0.208,0.141	0.046,0.0,0.027	0.121
7506	ENSG00000106327	TFR2	chr7	-	100628072	100628306	100628072	100628136	100628223	100628306	7506	1,0,0	11,7,11	0,9,1	5,5,10	236	149	0.001684	0.0483879	0.054,0.0,0.0	0.0,0.532,0.059	-0.179
7617	ENSG00000106077	ABHD11	chr7	-	73737220	73737735	73737220	73737360	73737561	73737735	7617	57,40,68	0,12,0	41,63,77	0,1,0	298	149	0.000780299	0.0326507	1.0,0.625,1.0	1.0,0.969,1.0	-0.115
7651	ENSG00000164896	FASTK	chr7	-	151077309	151077780	151077309	151077401	151077620	151077780	7651	31,19,28	78,80,104	38,35,32	63,61,67	298	149	0.00148066	0.0450591	0.166,0.106,0.119	0.232,0.223,0.193	-0.086
7660	ENSG00000249803		chr5	+	136520174	136521145	136520174	136520274	136520747	136521145	7660	4,0,8	0,4,2	1,2,1	0,0,0	298	149	0.000151213	0.0108857	1.0,0.0,0.667	1.0,1.0,1.0	-0.444
7715	ENSG00000122566	HNRNPA2B1	chr7	-	26189932	26192577	26189932	26190460	26192494	26192577	7715	819682810	0,38,0	527870792	0,82,87	298	149	3.59714e-08	4.01381e-05	1.0,0.9,1.0	1.0,0.841,0.82	0.08
7773	ENSG00000288558	DUS4L-BCAP29	chr7	+	107563970	107564676	107563970	107564247	107564587	107564676	7773	11,5,8	4,4,0	5,8,4	0,0,0	298	149	6.78661e-06	0.00167453	0.579,0.385,1.0	1.0,1.0,1.0	-0.345
7854	ENSG00000168137	SETD5	chr3	+	9445047	9445740	9445047	9445300	9445619	9445740	7854	3,1,5	0,0,0	5,2,7	2,2,2	298	149	9.95119e-06	0.00221656	1.0,1.0,1.0	0.556,0.333,0.636	0.492
7869	ENSG00000026950	BTN3A1	chr6	+	26409893	26410032	26409893	26409914	26410005	26410032	7869	4,2,5	25,30,24	0,1,1	24,41,28	240	149	0.000885017	0.0342496	0.09,0.04,0.115	0.0,0.015,0.022	0.069
7942	ENSG00000203965	EFCAB7	chr1	+	63568309	63571128	63568309	63568519	63571020	63571128	7942	6,0,3	64,53,58	3,9,12	45,44,53	298	149	0.00110513	0.0389411	0.045,0.0,0.025	0.032,0.093,0.102	-0.052
7983	ENSG00000130734	ATG4D	chr19	+	10551896	10552121	10551896	10551975	10552044	10552121	7983	3,4,0	52,29,68	11,4,9	22,60,40	218	149	0.000241341	0.0147445	0.038,0.086,0.0	0.255,0.044,0.133	-0.103
8046	ENSG00000005302	MSL3	chrX	+	11763779	11765729	11763779	11763938	11765521	11765729	8046	32,15,28	2,0,5	22,41,24	0,1,0	298	149	0.00147977	0.0450591	0.889,1.0,0.737	1.0,0.953,1.0	-0.109
8117	ENSG00000248323	LUCAT1	chr5	-	91310626	91312413	91310626	91311032	91312294	91312413	8117	8,5,6	4,0,2	15,12,10	0,0,2	298	149	0.000578916	0.0272616	0.5,1.0,0.6	1.0,1.0,0.714	-0.205
8136	ENSG00000046651	OFD1	chrX	+	13758336	13760720	13758336	13758448	13760114	13760720	8136	4,5,10	123108127	12,8,29	69,120,95	298	149	1.73281e-05	0.00306816	0.016,0.023,0.038	0.08,0.032,0.132	-0.056
8143	ENSG00000291137	GBAP1	chr1	-	155217239	155218479	155217239	155217373	155217518	155218479	8143	0,0,0	1,4,1	1,2,6	0,3,8	294	149	0.00135771	0.0427001	0.0,0.0,0.0	1.0,0.253,0.275	-0.509
8148	ENSG00000291137	GBAP1	chr1	-	155217963	155218479	155217963	155218049	155218455	155218479	8148	6,4,2	1,3,5	2,7,5	0,0,0	298	149	5.494e-09	9.19558e-06	0.75,0.4,0.167	1.0,1.0,1.0	-0.561
8166	ENSG00000072506	HSD17B10	chrX	-	53431257	53432116	53431257	53431594	53431973	53432116	8166	18,19,17	9,11,13	11,17,51	1,4,10	298	149	0.00117759	0.0402499	0.5,0.463,0.395	0.846,0.68,0.718	-0.295
8240	ENSG00000147955	SIGMAR1	chr9	-	34636996	34637420	34636996	34637089	34637266	34637420	8240	27,20,45	12,5,5	9,40,62	1,1,3	298	149	0.000169908	0.0117272	0.529,0.667,0.818	0.818,0.952,0.912	-0.223
8312	ENSG00000068400	GRIPAP1	chrX	-	48975154	48976363	48975154	48976111	48976240	48976363	8312	18,6,5	47,35,57	0,4,6	44,75,68	278	149	0.000123319	0.0098288	0.17,0.084,0.045	0.0,0.028,0.045	0.075
8348	ENSG00000172732	MUS81	chr11	+	65864719	65865145	65864719	65864815	65865016	65865145	8348	17,6,10	17,22,31	16,44,37	10,22,15	298	149	3.92162e-06	0.00119342	0.333,0.12,0.139	0.444,0.5,0.552	-0.301
8471	ENSG00000182325	FBXL6	chr8	-	144356989	144357502	144356989	144357121	144357456	144357502	8471	14,19,12	2,2,0	8,6,9	5,4,4	298	149	0.000222279	0.0142617	0.778,0.826,1.0	0.444,0.429,0.529	0.401
8519	ENSG00000133794	BMAL1	chr11	+	13378336	13381254	13378336	13378445	13381160	13381254	8519	7,6,10	104,99,126	6,24,11	59,78,62	298	149	0.000128494	0.00988814	0.033,0.029,0.038	0.048,0.133,0.081	-0.054
8544	ENSG00000172269	DPAGT1	chr11	-	119097141	119097551	119097141	119097297	119097444	119097551	8544	72,55,50	1,12,0	11,33,31	6,11,10	296	149	4.06726e-05	0.00544606	0.973,0.698,1.0	0.48,0.602,0.609	0.327
8546	ENSG00000172269	DPAGT1	chr11	-	119097141	119097551	119097141	119097297	119097463	119097551	8546	78,55,47	164139239	10,38,30	125211171	298	149	4.88573e-06	0.00136292	0.192,0.165,0.09	0.038,0.083,0.081	0.082
8568	ENSG00000092094	OSGEP	chr14	-	20447614	20448171	20447614	20447690	20448105	20448171	8568	15,16,16	0,5,6	5,26,11	0,0,1	298	149	4.62669e-05	0.00553137	1.0,0.615,0.571	1.0,1.0,0.846	-0.22
8598	ENSG00000103266	STUB1	chr16	+	681792	682076	681792	681903	682019	682076	8598	290206242	10,15,5	134230257	2,4,0	265	149	4.21899e-05	0.00553137	0.942,0.885,0.965	0.974,0.97,1.0	-0.051
8606	ENSG00000140632	GLYR1	chr16	-	4803202	4805310	4803202	4804148	4804521	4805310	8606	165182216	35,23,25	119206184	23,62,61	298	149	0.00112189	0.0393249	0.702,0.798,0.812	0.721,0.624,0.601	0.122
8685	ENSG00000139112	GABARAPL1	chr12	+	10213835	10214187	10213835	10213974	10214073	10214187	8685	20,15,10	0,1,0	11,18,25	5,3,0	248	149	0.000367372	0.0199964	1.0,0.9,1.0	0.569,0.783,1.0	0.183
8765	ENSG00000155636	RBM45	chr2	+	178123521	178123912	178123521	178123651	178123827	178123912	8765	23,12,27	50,49,54	3,7,12	27,39,62	298	149	0.0011717	0.0402499	0.187,0.109,0.2	0.053,0.082,0.088	0.091
8801	ENSG00000005238	ATOSB	chr9	-	35107380	35108349	35107380	35107568	35108127	35108349	8801	33,20,47	1,4,3	46,42,56	0,1,0	298	149	0.000494809	0.0249079	0.943,0.714,0.887	1.0,0.955,1.0	-0.137
8851	ENSG00000130714	POMT1	chr9	+	131522931	131523799	131522931	131523170	131523346	131523799	8851	92,102,85	10,9,17	63126101	0,2,3	298	149	6.19259e-08	5.92277e-05	0.821,0.85,0.714	1.0,0.969,0.944	-0.176
8875	ENSG00000107104	KANK1	chr9	+	744490	746090	744490	744589	745172	746090	8875	24,30,12	38,48,41	5,7,8	22,41,47	298	149	0.0001956	0.0132277	0.24,0.238,0.128	0.102,0.079,0.078	0.116
8893	ENSG00000140988	RPS2	chr16	-	1962496	1963256	1962496	1962697	1962909	1963256	8893	10,7,8	0,0,2	12,17,13	1,7,4	298	149	0.000836391	0.0339325	1.0,1.0,0.667	0.857,0.548,0.619	0.214
8907	ENSG00000115459	ELMOD3	chr2	+	85355075	85357252	85355075	85355170	85356966	85357252	8907	6,0,4	5,1,2	0,2,0	2,12,3	298	149	0.000236258	0.0147445	0.375,0.0,0.5	0.0,0.077,0.0	0.266
8921	ENSG00000198208	RPS6KL1	chr14	-	74911247	74911841	74911247	74911380	74911793	74911841	8921	1,3,1	0,0,0	4,0,0	2,4,1	298	149	6.02387e-11	2.01649e-07	1.0,1.0,1.0	0.5,0.0,0.0	0.833
8953	ENSG00000164088	PPM1M	chr3	+	52249173	52250595	52249173	52249322	52249669	52250595	8953	5,2,6	8,4,1	0,1,0	6,3,1	298	149	4.02786e-05	0.00544606	0.238,0.2,0.75	0.0,0.143,0.0	0.348
8966	ENSG00000164953	TMEM67	chr8	+	93763841	93765646	93763841	93763941	93765571	93765646	8966	6,4,13	0,0,0	3,1,5	0,2,3	298	149	0.000558975	0.026731	1.0,1.0,1.0	1.0,0.2,0.455	0.448
9113	ENSG00000174483	BBS1	chr11	+	66515539	66515731	66515539	66515586	66515692	66515731	9113	2,0,1	24,41,43	2,6,6	27,39,35	255	149	0.000651759	0.0285198	0.046,0.0,0.013	0.041,0.082,0.091	-0.052
9171	ENSG00000166340	TPP1	chr11	-	6617625	6619267	6617625	6617776	6619195	6619267	9171	1,10,10	0,2,0	6,4,5	1,4,1	298	149	0.000210836	0.0137044	1.0,0.714,1.0	0.75,0.333,0.714	0.306
9301	ENSG00000179532	DNHD1	chr11	+	6547862	6548402	6547862	6548040	6548209	6548402	9301	37,10,22	0,0,2	15,14,15	2,10,0	298	149	0.000526284	0.0259646	1.0,1.0,0.846	0.789,0.412,1.0	0.215
9305	ENSG00000179532	DNHD1	chr11	+	6570008	6572027	6570008	6571423	6571635	6572027	9305	7,6,5	5,0,5	3,5,5	1,0,0	298	149	0.000102098	0.00843882	0.412,1.0,0.333	0.6,1.0,1.0	-0.285
9412	ENSG00000239523	MYLK-AS1	chr3	+	123585535	123585794	123585535	123585553	123585646	123585794	9412	12,8,19	1,10,0	7,4,8	0,0,1	242	149	0.00122082	0.040263	0.881,0.33,1.0	1.0,1.0,0.831	-0.207
9681	ENSG00000108094	CUL2	chr10	-	35031490	35032494	35031490	35031893	35032434	35032494	9681	13,6,11	1,0,0	4,15,11	0,7,3	298	149	5.38229e-05	0.00593738	0.867,1.0,1.0	1.0,0.517,0.647	0.234
9710	ENSG00000293313	ZNF37BP	chr10	-	42551989	42552542	42551989	42552280	42552387	42552542	9710	5,4,6	5,1,1	3,6,8	0,0,0	256	149	3.61721e-06	0.0011532	0.368,0.7,0.777	1.0,1.0,1.0	-0.385
9827	ENSG00000002016	RAD52	chr12	-	926795	927263	926795	926946	927144	927263	9827	4,0,0	0,1,4	0,4,9	1,0,1	298	149	0.00068959	0.0294064	1.0,0.0,0.0	0.0,1.0,0.818	-0.273
9850	ENSG00000137343	ATAT1	chr6	+	30646066	30646823	30646066	30646109	30646468	30646823	9850	3,0,8	3,9,9	0,1,0	9,5,12	298	149	9.86659e-05	0.0082571	0.333,0.0,0.308	0.0,0.091,0.0	0.183

## Sheet: SE
ID	GeneID	geneSymbol	chr	strand	exonStart_0base	exonEnd	upstreamES	upstreamEE	downstreamES	downstreamEE	ID.1	IJC_SAMPLE_1	SJC_SAMPLE_1	IJC_SAMPLE_2	SJC_SAMPLE_2	IncFormLen	SkipFormLen	PValue	FDR	IncLevel1	IncLevel2	IncLevelDifference
44	ENSG00000278932		chr21	+	9325582	9325823	9325054	9325223	9327239	9327298	44	7,5,5	0,0,2	2,5,4	1,2,6	298	149	0.000141634	0.0155669	1.0,1.0,0.556	0.5,0.556,0.25	0.417
45	ENSG00000278932		chr21	+	9325604	9325823	9325014	9325223	9327239	9327298	45	5,7,5	0,0,2	2,10,6	1,2,6	298	149	0.000804127	0.0459232	1.0,1.0,0.556	0.5,0.714,0.333	0.336
247	ENSG00000160305	DIP2A	chr21	+	46504360	46504489	46498581	46498833	46509256	46509376	247	14,7,21	6,1,1	12,20,20	0,1,0	278	149	9.00774e-05	0.0114647	0.556,0.79,0.918	1.0,0.915,1.0	-0.217
466	ENSG00000243927	MRPS6	chr21	+	34103496	34103519	34102834	34102908	34125340	34125480	466	33,32,42	0,3,0	8,43,26	5,3,3	172	149	0.000716222	0.0421381	1.0,0.902,1.0	0.581,0.925,0.882	0.171
535	ENSG00000226328	NUP50-DT	chr22	-	45138823	45138916	45133019	45134797	45163576	45163781	535	23,23,27	1,3,4	6,29,15	0,0,0	242	149	0.000207849	0.0193189	0.934,0.825,0.806	1.0,1.0,1.0	-0.145
589	ENSG00000077935	SMC1B	chr22	-	45354958	45355115	45353977	45354132	45358696	45358795	589	11,5,14	4,2,2	5,21,10	0,0,0	298	149	5.34654e-07	0.000398286	0.579,0.556,0.778	1.0,1.0,1.0	-0.362
671	ENSG00000100401	RANGAP1	chr22	-	41284900	41285153	41280932	41281082	41285362	41285905	671	28,20,63	5,1,14	7,18,27	0,1,1	298	149	0.000104197	0.0126971	0.737,0.909,0.692	1.0,0.9,0.931	-0.164
912	ENSG00000025770	NCAPH2	chr22	+	50515719	50515774	50508258	50508445	50516446	50516548	912	5,6,5	52,37,89	1,2,0	26,60,71	204	149	0.000654756	0.039944	0.066,0.106,0.039	0.027,0.024,0.0	0.053
1032	ENSG00000093009	CDC45	chr22	+	19514964	19515048	19514748	19514887	19516526	19516645	1032	165139151	5,0,0	59122149	8,1,8	233	149	0.000292012	0.0238968	0.955,1.0,1.0	0.825,0.987,0.923	0.073
1082	ENSG00000243156	MICAL3	chr22	-	17827643	17827781	17822946	17823060	17831853	17832107	1082	0,1,0	18,14,13	2,2,8	8,21,19	287	149	8.73996e-05	0.0113161	0.0,0.036,0.0	0.115,0.047,0.179	-0.102
1406	ENSG00000181143	MUC16	chr19	-	8862872	8862940	8858585	8858751	8865583	8865756	1406	2,10,5	2,6,0	4,3,6	1,0,0	217	149	0.000152638	0.0163814	0.407,0.534,1.0	0.733,1.0,1.0	-0.264
1408	ENSG00000181143	MUC16	chr19	-	8862872	8862940	8860999	8861148	8865583	8865756	1408	120131121	1,0,0	99131151	3,11,3	217	149	3.9263e-05	0.006765	0.988,1.0,1.0	0.958,0.891,0.972	0.056
1411	ENSG00000181143	MUC16	chr19	-	8863295	8863426	8860999	8861148	8865583	8865756	1411	172165181	1,0,0	110189154	3,11,3	280	149	1.4906e-05	0.00349979	0.989,1.0,1.0	0.951,0.901,0.965	0.057
1412	ENSG00000181143	MUC16	chr19	-	8863295	8863426	8860999	8861148	8871480	8871653	1412	1,1,0	1,0,3	6,5,6	0,0,0	280	149	1.53047e-05	0.00352398	0.347,1.0,0.0	1.0,1.0,1.0	-0.551
1524	ENSG00000167637	ZNF283	chr19	+	43827775	43827940	43827373	43827444	43828201	43828281	1524	17,25,44	1,0,3	18,19,22	2,5,8	298	149	0.000352083	0.0270791	0.895,1.0,0.88	0.818,0.655,0.579	0.241
1552	ENSG00000181027	FKRP	chr19	+	46748774	46748884	46748514	46748665	46755411	46755634	1552	1,3,3	16,7,26	1,9,11	3,13,14	259	149	0.000568592	0.0368942	0.035,0.198,0.062	0.161,0.285,0.311	-0.154
1562	ENSG00000105204	DYRK1B	chr19	-	39826951	39826987	39826671	39826867	39827284	39827425	1562	2,5,0	6,2,2	0,0,0	7,5,3	185	149	0.000485144	0.0333905	0.212,0.668,0.0	0.0,0.0,0.0	0.293
1681	ENSG00000270011	ZNF559-ZNF177	chr19	+	9337795	9337858	9324694	9324780	9338493	9338582	1681	21,17,10	0,0,0	10,22,9	4,2,5	212	149	3.17282e-07	0.00027743	1.0,1.0,1.0	0.637,0.885,0.559	0.306
1682	ENSG00000270011	ZNF559-ZNF177	chr19	+	9337795	9338017	9324694	9324780	9338493	9338582	1682	16,5,15	0,0,0	4,13,13	4,2,5	298	149	1.37836e-08	2.68546e-05	1.0,1.0,1.0	0.333,0.765,0.565	0.446
1698	ENSG00000198453	ZNF568	chr19	+	36979003	36979126	36974419	36974466	36991175	36991299	1698	1,0,0	2,3,9	1,5,6	0,0,3	272	149	9.49878e-09	2.09204e-05	0.215,0.0,0.0	1.0,1.0,0.523	-0.769
1706	ENSG00000197619	ZNF615	chr19	-	52000258	52000378	51991337	51994837	52001812	52001908	1706	7,3,4	2,2,4	2,11,7	0,2,0	269	149	0.000171651	0.0176731	0.66,0.454,0.356	1.0,0.753,1.0	-0.428
1707	ENSG00000197619	ZNF615	chr19	-	52000345	52000378	51991331	51994837	52001812	52001908	1707	11,6,6	2,2,4	14,19,23	0,2,0	182	149	8.04804e-05	0.0107003	0.818,0.711,0.551	1.0,0.886,1.0	-0.269
1711	ENSG00000197619	ZNF615	chr19	-	52004416	52004723	52003696	52003900	52007292	52007330	1711	0,2,0	5,14,4	2,3,4	4,7,6	298	149	0.000539224	0.0357041	0.0,0.067,0.0	0.2,0.176,0.25	-0.186
1713	ENSG00000197619	ZNF615	chr19	-	52004416	52004849	52003848	52003900	52007292	52007330	1713	0,0,0	5,14,4	2,1,4	4,7,6	298	149	0.000796617	0.0456487	0.0,0.0,0.0	0.2,0.067,0.25	-0.172
1950	ENSG00000160392	C19orf47	chr19	-	40332521	40332643	40328412	40328550	40333850	40333929	1950	0,0,2	27,18,21	0,2,9	12,21,26	271	149	0.000859684	0.0482796	0.0,0.0,0.05	0.0,0.05,0.16	-0.053
1999	ENSG00000105486	LIG1	chr19	-	48151231	48151336	48150087	48150210	48153871	48153967	1999	109,78,119	3,7,8	112104101	1,2,1	254	149	0.000202946	0.0191086	0.955,0.867,0.897	0.985,0.968,0.983	-0.072
2001	ENSG00000105486	LIG1	chr19	-	48151231	48151339	48150087	48150210	48153871	48153967	2001	149122159	3,7,8	138159135	1,2,1	257	149	0.000306591	0.0247062	0.966,0.91,0.92	0.988,0.979,0.987	-0.053
2003	ENSG00000105486	LIG1	chr19	-	48151231	48151385	48150087	48150210	48153871	48154047	2003	75,61,82	3,7,8	73,79,78	1,2,1	298	149	0.000196174	0.0188643	0.926,0.813,0.837	0.973,0.952,0.975	-0.108
2279	ENSG00000189190	ZNF600	chr19	-	52774574	52774701	52764183	52767772	52778825	52778907	2279	60,62,59	1,0,0	25,44,54	3,3,4	276	149	6.09755e-05	0.0088809	0.97,1.0,1.0	0.818,0.888,0.879	0.128
2297	ENSG00000130159	ECSIT	chr19	-	11507701	11507729	11507456	11507562	11507990	11508048	2297	11,17,9	0,0,1	8,12,7	0,13,1	177	149	0.000195468	0.0188602	1.0,1.0,0.883	1.0,0.437,0.855	0.197
2513	ENSG00000180257	ZNF816	chr19	-	52960026	52960177	52956026	52956104	52962726	52962861	2513	1,7,5	11,3,6	1,0,0	9,5,13	298	149	1.42754e-05	0.00342717	0.043,0.538,0.294	0.053,0.0,0.0	0.274
2638	ENSG00000099785	MARCHF2	chr19	+	8418536	8418807	8413289	8413420	8421788	8421951	2638	14,10,28	0,0,0	4,3,11	6,0,2	298	149	3.2852e-05	0.00606674	1.0,1.0,1.0	0.25,1.0,0.733	0.339
2639	ENSG00000099785	MARCHF2	chr19	+	8418741	8418807	8413294	8413420	8421788	8422016	2639	13,2,7	0,0,0	3,2,2	6,0,2	215	149	9.89267e-06	0.00278402	1.0,1.0,1.0	0.257,1.0,0.409	0.445
2982	ENSG00000007255	TRAPPC6A	chr19	-	45165126	45165194	45164724	45164970	45178134	45178237	2982	29,22,26	0,0,0	15,16,37	2,4,4	217	149	5.12629e-06	0.00181593	1.0,1.0,1.0	0.837,0.733,0.864	0.189
2990	ENSG00000178078	STAP2	chr19	-	4324454	4324529	4324042	4324197	4325215	4325308	2990	42,36,51	7,2,4	35,77,56	0,0,1	224	149	6.74534e-06	0.00221878	0.8,0.923,0.895	1.0,1.0,0.974	-0.119
2991	ENSG00000178078	STAP2	chr19	-	4324454	4324664	4324043	4324197	4325215	4325308	2991	46,35,36	7,2,4	26,60,46	0,0,1	298	149	3.61182e-06	0.00147833	0.767,0.897,0.818	1.0,1.0,0.958	-0.159
2992	ENSG00000178078	STAP2	chr19	-	4324454	4324667	4324042	4324197	4325215	4325308	2992	56,42,57	7,2,4	26,71,53	0,0,1	298	149	1.21345e-05	0.00310447	0.8,0.913,0.877	1.0,1.0,0.964	-0.125
3172	ENSG00000127452	FBXL12	chr19	-	9814137	9814342	9813230	9813274	9818544	9818617	3172	0,1,0	5,3,3	0,3,6	1,1,2	298	149	9.55164e-05	0.0120962	0.0,0.143,0.0	0.0,0.6,0.6	-0.352
3205	ENSG00000090924	PLEKHG2	chr19	+	39420948	39420996	39420750	39420852	39421074	39421113	3205	5,7,16	4,5,5	5,7,6	1,0,1	197	149	0.000150116	0.0161794	0.486,0.514,0.708	0.791,1.0,0.819	-0.301
3416	ENSG00000127527	EPS15L1	chr19	-	16361778	16361984	16355238	16355851	16392303	16392440	3416	1,1,3	0,0,0	1,4,4	3,2,0	298	149	0.000323987	0.0254743	1.0,1.0,1.0	0.143,0.5,1.0	0.452
3429	ENSG00000105135	ILVBL	chr19	-	15116000	15116071	15114983	15115921	15116151	15116321	3429	44,43,64	3,10,3	27,78,59	1,2,0	220	149	8.96969e-05	0.0114451	0.909,0.744,0.935	0.948,0.964,1.0	-0.108
3652	ENSG00000126001	CEP250	chr20	+	35500048	35500169	35498594	35498716	35501844	35501966	3652	75,72,50	2,0,11	54,55,51	0,0,0	270	149	5.33953e-05	0.00809818	0.954,1.0,0.715	1.0,1.0,1.0	-0.11
3685	ENSG00000291100		chr20	-	28586298	28586403	28582930	28583110	28588642	28588757	3685	122,80,110	12,0,5	71,90,131	0,0,0	254	149	4.27908e-06	0.00162978	0.856,1.0,0.928	1.0,1.0,1.0	-0.072
3879	ENSG00000101337	TM9SF4	chr20	+	32136876	32136997	32136073	32136173	32141540	32141665	3879	4,2,6	5,0,10	0,0,1	1,3,3	270	149	0.000156026	0.0165899	0.306,1.0,0.249	0.0,0.0,0.155	0.467
3918	ENSG00000132664	POLR3F	chr20	+	18471303	18471365	18468943	18469061	18472841	18472909	3918	7,17,10	115,122,89	2,2,1	90143165	211	149	3.03654e-08	5.3041e-05	0.041,0.09,0.074	0.015,0.01,0.004	0.059
4081	ENSG00000244687	UBE2V1	chr20	-	50115484	50115621	50096671	50096820	50115698	50115954	4081	16,30,53	2,0,6	9,22,17	0,0,0	286	149	0.000441984	0.0315527	0.806,1.0,0.821	1.0,1.0,1.0	-0.124
4125	ENSG00000132670	PTPRA	chr20	+	3021308	3021428	3017815	3017913	3024471	3024621	4125	137137156	9,14,16	108191158	5,6,0	269	149	1.46147e-05	0.0034757	0.894,0.844,0.844	0.923,0.946,1.0	-0.096
4140	ENSG00000174306	ZHX3	chr20	-	41254587	41254635	41202056	41205066	41268989	41269083	4140	6,2,0	6,2,14	0,0,0	6,7,6	197	149	0.000173856	0.0178276	0.431,0.431,0.0	0.0,0.0,0.0	0.287
4176	ENSG00000026559	KCNG1	chr20	-	51012358	51012416	51009564	51010364	51022869	51023107	4176	17,14,13	9,4,6	14,26,7	1,1,1	207	149	2.01354e-05	0.00430371	0.576,0.716,0.609	0.91,0.949,0.834	-0.264
4323	ENSG00000088888	MAVS	chr20	+	3861331	3861504	3857634	3857809	3862253	3862413	4323	197163202	11,2,9	112184188	0,2,2	298	149	7.92661e-05	0.0105666	0.9,0.976,0.918	1.0,0.979,0.979	-0.055
4332	ENSG00000124214	STAU1	chr20	-	49158436	49158497	49153932	49154071	49158938	49159146	4332	6,13,12	0,1,0	7,12,15	1,9,7	210	149	8.64495e-07	0.000554327	1.0,0.902,1.0	0.832,0.486,0.603	0.327
4336	ENSG00000124214	STAU1	chr20	-	49158938	49159146	49153932	49154071	49188115	49188367	4336	0,1,1	5,6,7	1,16,7	6,6,3	298	149	1.05698e-05	0.00289322	0.0,0.077,0.067	0.077,0.571,0.538	-0.347
4405	ENSG00000124104	SNX21	chr20	+	45840321	45840458	45835032	45835116	45840638	45841090	4405	6,3,0	6,6,8	0,0,0	3,10,15	286	149	5.05736e-05	0.00790696	0.343,0.207,0.0	0.0,0.0,0.0	0.183
4478	ENSG00000160410	SHKBP1	chr19	+	40590243	40590422	40589081	40589178	40590732	40590853	4478	14,9,31	0,8,4	8,22,24	0,0,0	298	149	1.01053e-05	0.00281277	1.0,0.36,0.795	1.0,1.0,1.0	-0.282
4606	ENSG00000062598	ELMO2	chr20	-	46393528	46393601	46393092	46393143	46394048	46394089	4606	66,49,52	0,2,0	51,78,96	1,14,2	222	149	0.000141976	0.0155669	1.0,0.943,1.0	0.972,0.789,0.97	0.071
4671	ENSG00000089063	TMEM230	chr20	-	5111499	5111605	5109331	5109445	5111763	5111808	4671	5,3,3	13,5,17	0,0,1	8,8,13	255	149	8.10707e-05	0.0107225	0.183,0.26,0.093	0.0,0.0,0.043	0.164
4673	ENSG00000089063	TMEM230	chr20	-	5111499	5111605	5109331	5109445	5112742	5113042	4673	5,3,2	18,11,24	0,0,1	21,18,13	255	149	0.000561119	0.0365818	0.14,0.137,0.046	0.0,0.0,0.043	0.093
4825	ENSG00000263753	LINC00667	chr18	+	5240183	5240277	5238119	5239196	5240647	5243264	4825	1,0,1	4,2,6	3,1,4	0,2,0	243	149	1.35212e-06	0.00074449	0.133,0.0,0.093	1.0,0.235,1.0	-0.67
4970	ENSG00000152229	PSTPIP2	chr18	-	46024608	46024686	46015902	46015937	46039946	46040047	4970	59,66,53	0,2,0	30,60,60	1,8,2	227	149	0.000389263	0.0286189	1.0,0.956,1.0	0.952,0.831,0.952	0.074
5010	ENSG00000049759	NEDD4L	chr18	+	58227829	58227907	58165787	58165861	58245426	58245508	5010	3,6,10	4,0,1	1,1,2	1,5,8	227	149	9.9595e-05	0.0124263	0.33,1.0,0.868	0.396,0.116,0.141	0.515
5222	ENSG00000134444	RELCH	chr18	+	62269410	62269512	62268868	62268948	62273979	62274086	5222	12,9,20	100,97,76	1,12,2	63128123	251	149	8.63934e-05	0.0112502	0.066,0.052,0.135	0.009,0.053,0.01	0.06
5307	ENSG00000078043	PIAS2	chr18	-	46893430	46893531	46891031	46891054	46903526	46903635	5307	5,0,4	11,5,7	0,1,0	5,2,7	250	149	0.000310245	0.0249062	0.213,0.0,0.254	0.0,0.23,0.0	0.079
5780	ENSG00000132359	RAP1GAP2	chr17	+	2962669	2962714	2957758	2957794	2963429	2963462	5780	0,7,0	4,6,3	2,4,7	2,1,0	194	149	0.000239835	0.0213893	0.0,0.473,0.0	0.434,0.754,1.0	-0.572
5798	ENSG00000108423	TUBD1	chr17	-	59890830	59891041	59886082	59886230	59892696	59892715	5798	67,43,60	1,3,0	23,47,53	6,2,10	298	149	7.34755e-05	0.0101416	0.971,0.878,1.0	0.657,0.922,0.726	0.181
5897	ENSG00000291063		chr17	+	31021048	31021162	31008614	31008803	31021909	31022042	5897	4,8,4	0,0,0	0,7,6	4,0,2	263	149	0.000186701	0.0182578	1.0,1.0,1.0	0.0,1.0,0.63	0.457
5904	ENSG00000176208	ATAD5	chr17	+	30844834	30844916	30843912	30844039	30855142	30855327	5904	63,35,33	0,0,0	42,44,43	0,1,8	231	149	0.000692442	0.0414125	1.0,1.0,1.0	1.0,0.966,0.776	0.086
5989	ENSG00000188825	LINC00910	chr17	-	43356391	43356530	43341177	43341459	43377670	43377813	5989	5,0,6	0,1,0	0,4,1	1,2,1	288	149	0.000364888	0.027629	1.0,0.0,1.0	0.0,0.509,0.341	0.383
5991	ENSG00000188825	LINC00910	chr17	-	43379122	43379262	43375927	43377813	43381272	43381660	5991	4,4,5	2,0,4	3,11,6	0,0,0	289	149	0.000103049	0.0126088	0.508,1.0,0.392	1.0,1.0,1.0	-0.367
5993	ENSG00000188825	LINC00910	chr17	-	43387935	43388057	43381272	43381660	43388288	43388331	5993	6,6,4	2,1,4	1,6,0	3,7,15	271	149	0.00062123	0.0388028	0.623,0.767,0.355	0.155,0.32,0.0	0.423
6226	ENSG00000170004	CHD3	chr17	+	7910846	7910973	7909500	7910591	7911463	7911750	6226	59,61,79	6,8,0	61,63,75	0,0,0	276	149	4.74993e-06	0.00173102	0.841,0.805,1.0	1.0,1.0,1.0	-0.118
6328	ENSG00000091592	NLRP1	chr17	-	5521480	5521786	5517745	5517887	5530480	5530704	6328	14,23,24	6,2,0	15,14,11	0,0,0	298	149	0.000110435	0.0132879	0.538,0.852,1.0	1.0,1.0,1.0	-0.203
6329	ENSG00000091592	NLRP1	chr17	-	5521491	5521786	5517745	5517887	5530480	5530704	6329	19,23,24	6,2,0	15,14,12	0,0,0	298	149	9.72681e-05	0.0122567	0.613,0.852,1.0	1.0,1.0,1.0	-0.178
6330	ENSG00000091592	NLRP1	chr17	-	5521523	5521786	5517745	5517887	5530480	5530704	6330	21,36,30	6,2,0	19,32,25	0,0,0	298	149	0.000248843	0.0218087	0.636,0.9,1.0	1.0,1.0,1.0	-0.155
6339	ENSG00000091592	NLRP1	chr17	-	5536850	5536940	5532821	5532984	5539414	5539498	6339	4,8,8	4,0,3	7,13,11	0,0,0	239	149	3.85017e-05	0.00672676	0.384,1.0,0.624	1.0,1.0,1.0	-0.331
6445	ENSG00000108433	GOSR2	chr17	+	46931101	46931207	46929519	46929584	46935028	46935169	6445	8,6,3	0,0,0	5,2,5	2,4,3	255	149	1.95129e-09	5.20234e-06	1.0,1.0,1.0	0.594,0.226,0.493	0.562
6528	ENSG00000167840	ZNF232	chr17	-	5108925	5109052	5105268	5106533	5109393	5109768	6528	50,26,38	8,3,9	28,53,60	1,4,0	276	149	0.000122824	0.0141914	0.771,0.824,0.695	0.938,0.877,1.0	-0.175
6607	ENSG00000055483	USP36	chr17	-	78797785	78797879	78787380	78787658	78798399	78798551	6607	14,13,18	0,0,0	11,12,27	0,2,7	243	149	1.52046e-05	0.00352398	1.0,1.0,1.0	1.0,0.786,0.703	0.17
6618	ENSG00000133193	FAM104A	chr17	-	73227164	73227182	73209604	73209768	73232085	73232320	6618	8,2,7	6,5,4	5,13,4	0,3,0	167	149	0.000139719	0.0154871	0.543,0.263,0.61	1.0,0.795,1.0	-0.46
6619	ENSG00000133193	FAM104A	chr17	-	73227164	73227264	73207352	73209768	73232085	73232367	6619	75,65,85	6,5,4	51,79,57	0,3,0	249	149	0.000671413	0.0404797	0.882,0.886,0.927	1.0,0.94,1.0	-0.082
6727	ENSG00000266602		chr18	+	1649685	1649793	1566451	1566524	1824777	1824852	6727	22,8,10	7,5,16	12,23,13	3,2,1	257	149	0.000502381	0.0341097	0.646,0.481,0.266	0.699,0.87,0.883	-0.353
7032	ENSG00000141560	FN3KRP	chr17	+	82720249	82720363	82718905	82719057	82722803	82722886	7032	21,14,23	1,4,3	13,11,21	0,0,1	263	149	0.000201018	0.0190689	0.922,0.665,0.813	1.0,1.0,0.922	-0.174
7161	ENSG00000073536	NLE1	chr17	-	35134942	35135059	35133338	35133498	35135248	35135451	7161	10,6,20	34,21,37	0,4,8	28,44,27	266	149	0.00063338	0.0392231	0.141,0.138,0.232	0.0,0.048,0.142	0.107
7238	ENSG00000185813	PCYT2	chr17	-	81909161	81909321	81908875	81909037	81909513	81909602	7238	0,0,0	51,34,39	1,8,7	20,44,23	298	149	2.63367e-06	0.00121283	0.0,0.0,0.0	0.024,0.083,0.132	-0.08
7416	ENSG00000256525	POLG2	chr17	-	64483389	64483506	64482918	64482999	64483963	64485868	7416	2,3,5	4,0,2	1,8,7	0,0,0	266	149	0.000112302	0.0134176	0.219,1.0,0.583	1.0,1.0,1.0	-0.399
7424	ENSG00000141295	SCRN2	chr17	-	47840190	47840372	47839443	47839643	47840669	47840843	7424	54,47,61	0,0,0	37,51,74	3,5,1	298	149	0.000373063	0.0280024	1.0,1.0,1.0	0.86,0.836,0.974	0.11
7602	ENSG00000108469	RECQL5	chr17	-	75650516	75650718	75631491	75631668	75651185	75651265	7602	2,3,0	35,30,52	3,5,9	19,43,33	298	149	0.000826375	0.0468242	0.028,0.048,0.0	0.073,0.055,0.12	-0.057
7656	ENSG00000006695	COX10	chr17	+	14102117	14102242	14076734	14077056	14159876	14159947	7656	114,76,84	1,0,10	84,102,93	0,0,0	274	149	0.000558017	0.0364264	0.984,1.0,0.82	1.0,1.0,1.0	-0.065
7957	ENSG00000125648	SLC25A23	chr19	-	6438446	6438534	6436080	6436464	6444150	6444301	7957	12,8,12	4,5,3	4,6,11	1,0,1	237	149	0.000360699	0.0274761	0.654,0.501,0.715	0.715,1.0,0.874	-0.24
8047	ENSG00000276234	TADA2A	chr17	+	37426949	37427009	37423508	37423615	37437737	37437829	8047	40,50,72	0,0,0	42,84,54	6,0,4	209	149	0.000768711	0.0444012	1.0,1.0,1.0	0.833,1.0,0.906	0.087
8270	ENSG00000159593	NAE1	chr16	-	66826667	66826780	66826522	66826583	66830846	66830976	8270	70,37,58	3,3,5	48,54,33	0,1,0	262	149	0.000244904	0.021613	0.93,0.875,0.868	1.0,0.968,1.0	-0.098
8318	ENSG00000167978	SRRM2	chr16	+	2759746	2760008	2759568	2759661	2760300	2760499	8318	194151152	171144159	205256217	109138134	298	149	1.23631e-05	0.00313133	0.362,0.344,0.323	0.485,0.481,0.447	-0.128
8327	ENSG00000130731	METTL26	chr16	-	634888	634956	634718	634797	636093	636305	8327	89,59,54	24,21,14	55,70,57	2,5,8	217	149	8.75562e-06	0.00256373	0.718,0.659,0.726	0.95,0.906,0.83	-0.194
8331	ENSG00000130731	METTL26	chr16	-	635280	635340	634663	634797	636093	636278	8331	5,10,15	24,21,14	9,13,14	2,5,8	209	149	0.000288875	0.0237939	0.129,0.253,0.433	0.762,0.65,0.555	-0.384
8481	ENSG00000080603	SRCAP	chr16	+	30721188	30721476	30720712	30720978	30722121	30722286	8481	105,82,148	2,2,5	65,81,106	19,5,9	298	149	4.88746e-05	0.00771275	0.963,0.953,0.937	0.631,0.89,0.855	0.159
8865	ENSG00000161996	WDR90	chr16	+	666454	666598	666219	666350	666672	666745	8865	194140216	5,13,9	112196275	0,3,4	293	149	7.69178e-05	0.0103626	0.952,0.846,0.924	1.0,0.971,0.972	-0.074
9010	ENSG00000141756	FKBP10	chr17	+	41819840	41820023	41819254	41819399	41820268	41820461	9010	7,11,0	4,0,3	3,9,5	1,0,0	298	149	0.00026702	0.0227331	0.467,1.0,0.0	0.6,1.0,1.0	-0.378
9073	ENSG00000103018	CYB5B	chr16	+	69459092	69459157	69448114	69448144	69462429	69463738	9073	135132164	0,0,0	82160182	10,3,1	214	149	0.000648491	0.0396739	1.0,1.0,1.0	0.851,0.974,0.992	0.061
9115	ENSG00000130304	SLC27A1	chr19	+	17488847	17488939	17487459	17487529	17489007	17489065	9115	10,9,4	3,0,4	7,9,7	0,1,0	241	149	0.000168184	0.017397	0.673,1.0,0.382	1.0,0.848,1.0	-0.264
9172	ENSG00000132613	MTSS2	chr16	-	70665465	70665540	70664919	70665096	70676880	70676978	9172	27,28,41	0,0,0	23,36,33	0,8,1	224	149	0.000216719	0.0198879	1.0,1.0,1.0	1.0,0.75,0.956	0.098
9173	ENSG00000132613	MTSS2	chr16	-	70674305	70674528	70664919	70665096	70676880	70676978	9173	36,47,88	0,0,0	25,64,58	0,8,1	298	149	0.000362013	0.0275347	1.0,1.0,1.0	1.0,0.8,0.967	0.078
9247	ENSG00000185947	ZNF267	chr16	+	31890206	31890250	31885160	31885256	31914475	31914558	9247	10,2,10	64,77,83	18,17,17	37,72,56	193	149	2.15457e-05	0.00454757	0.108,0.02,0.085	0.273,0.154,0.19	-0.135
9441	ENSG00000153048	CARHSP1	chr16	-	8860104	8860218	8858912	8859335	8868048	8868401	9441	18,8,9	94,67,69	6,17,16	23,41,32	263	149	0.000545331	0.0359224	0.098,0.063,0.069	0.129,0.19,0.221	-0.103
9596	ENSG00000010361	FUZ	chr19	-	49812446	49812736	49812250	49812335	49812995	49813299	9596	19,5,8	3,2,1	3,4,8	0,0,0	298	149	0.000341952	0.0266082	0.76,0.556,0.8	1.0,1.0,1.0	-0.295
9598	ENSG00000010361	FUZ	chr19	-	49812637	49812736	49812250	49812335	49812995	49813175	9598	7,7,10	3,2,1	3,1,10	0,0,0	248	149	0.000242103	0.0214405	0.584,0.678,0.857	1.0,1.0,1.0	-0.294
9640	ENSG00000170848	PSG6	chr19	-	42916124	42916487	42909698	42910858	42917728	42917837	9640	8,16,19	0,0,0	14,19,14	6,0,5	298	149	1.58858e-06	0.000811486	1.0,1.0,1.0	0.538,1.0,0.583	0.293
9655	ENSG00000188603	CLN3	chr16	-	28487455	28487541	28484005	28484118	28489289	28489386	9655	4,5,0	0,0,2	0,0,2	3,2,3	235	149	2.85758e-05	0.00563173	1.0,1.0,0.0	0.0,0.0,0.297	0.568
9684	ENSG00000254788	CKLF-CMTM1	chr16	+	66563121	66563217	66558189	66558348	66577103	66577202	9684	70,48,77	0,1,0	47,93,90	3,4,6	245	149	0.000130514	0.0147246	1.0,0.967,1.0	0.905,0.934,0.901	0.076
9758	ENSG00000170100	ZNF778	chr16	+	89223156	89223283	89222091	89222183	89224718	89224802	9758	6,8,3	10,1,3	3,13,8	2,0,0	276	149	0.000312756	0.0249889	0.245,0.812,0.351	0.447,1.0,1.0	-0.346
9850	ENSG00000205336	ADGRG1	chr16	+	57641586	57641708	57619692	57619881	57650252	57650351	9850	34,35,47	6,2,17	24,49,51	0,4,1	271	149	0.000316716	0.0251862	0.757,0.906,0.603	1.0,0.871,0.966	-0.19
9854	ENSG00000205336	ADGRG1	chr16	+	57641590	57641708	57619693	57619881	57650252	57650306	9854	42,39,59	6,2,17	37,68,55	0,4,1	267	149	8.87493e-05	0.0113853	0.796,0.916,0.659	1.0,0.905,0.968	-0.167
9907	ENSG00000185324	CDK10	chr16	+	89687448	89687548	89686679	89686759	89689251	89689324	9907	0,0,0	9,3,11	0,8,1	7,10,8	249	149	0.000188903	0.0184021	0.0,0.0,0.0	0.0,0.324,0.07	-0.131
10058	ENSG00000103148	NPRL3	chr16	-	119125	119255	112621	112775	138149	138345	10058	17,36,25	1,0,0	21,12,23	5,0,3	279	149	0.000184068	0.0181975	0.901,1.0,1.0	0.692,1.0,0.804	0.135
10064	ENSG00000103148	NPRL3	chr16	-	130521	130591	112621	112775	138149	138334	10064	9,2,14	1,0,0	4,18,13	5,0,3	219	149	0.000427235	0.0306544	0.86,1.0,1.0	0.352,1.0,0.747	0.254
10146	ENSG00000260643		chr16	-	81057904	81058064	81053664	81054094	81084462	81084594	10146	0,1,2	4,1,11	5,9,7	5,7,7	298	149	0.000157719	0.0166446	0.0,0.333,0.083	0.333,0.391,0.333	-0.214
10210	ENSG00000196296	ATP2A1	chr16	+	28894504	28894607	28894154	28894243	28894821	28894953	10210	5,4,7	0,1,0	2,3,0	4,2,1	252	149	1.56082e-07	0.000175699	1.0,0.703,1.0	0.228,0.47,0.0	0.668
10295	ENSG00000197818	SLC9A8	chr20	+	49850761	49850844	49849578	49849680	49855437	49855581	10295	4,25,8	2,5,3	4,16,6	0,1,0	232	149	2.91281e-05	0.00563173	0.562,0.763,0.631	1.0,0.911,1.0	-0.318
10296	ENSG00000197818	SLC9A8	chr20	+	49850809	49850844	49849578	49849680	49855437	49855581	10296	40,54,41	2,5,3	37,68,63	0,1,0	184	149	0.000516375	0.034665	0.942,0.897,0.917	1.0,0.982,1.0	-0.075
10378	ENSG00000118900	UBN1	chr16	+	4877384	4877474	4876870	4877111	4880082	4880445	10378	50,39,54	8,3,4	29,22,57	0,2,0	239	149	0.000115537	0.0137386	0.796,0.89,0.894	1.0,0.873,1.0	-0.098
10600	ENSG00000068903	SIRT2	chr19	-	38898378	38898425	38893818	38893867	38899505	38899618	10600	2,2,1	23,27,16	3,7,8	10,22,23	196	149	0.000711257	0.0421381	0.062,0.053,0.045	0.186,0.195,0.209	-0.143
10678	ENSG00000156858	PRR14	chr16	+	30654628	30655214	30654108	30654339	30655350	30655420	10678	191190235	0,0,2	135182177	15,0,20	298	149	4.6428e-10	1.95988e-06	1.0,1.0,0.983	0.818,1.0,0.816	0.116
10776	ENSG00000168803	ADAL	chr15	+	43350940	43351041	43348906	43349045	43351750	43353898	10776	71,32,54	9,4,0	33,58,39	0,1,0	250	149	5.773e-05	0.00857586	0.825,0.827,1.0	1.0,0.972,1.0	-0.107
10881	ENSG00000168781	PPIP5K1	chr15	-	43536134	43536254	43533461	43535476	43539469	43539583	10881	0,0,2	47,48,57	7,1,6	36,39,48	269	149	0.000328678	0.0257334	0.0,0.0,0.019	0.097,0.014,0.065	-0.052
11005	ENSG00000103852	TTC23	chr15	-	99245388	99245510	99241364	99241559	99249170	99249581	11005	11,13,7	0,0,0	4,23,11	1,2,4	271	149	5.92829e-05	0.0087808	1.0,1.0,1.0	0.687,0.863,0.602	0.283
11017	ENSG00000247240	UBL7-DT	chr15	+	74466035	74466130	74461264	74462098	74479059	74479222	11017	8,3,8	1,0,0	5,12,13	2,4,2	244	149	0.000136794	0.0152968	0.83,1.0,1.0	0.604,0.647,0.799	0.26
11035	ENSG00000291259		chr15	+	28618523	28618655	28612058	28612173	28629265	28629441	11035	4,3,3	13,7,16	3,7,14	2,8,4	281	149	0.000394143	0.0288522	0.14,0.185,0.09	0.443,0.317,0.65	-0.332
11368	ENSG00000137812	KNL1	chr15	+	40605109	40605149	40602914	40602966	40606392	40606432	11368	54,36,54	0,12,0	61,38,33	0,1,0	189	149	0.000789873	0.0453648	1.0,0.703,1.0	1.0,0.968,1.0	-0.088
11369	ENSG00000137812	KNL1	chr15	+	40610798	40610876	40610244	40610297	40611477	40611511	11369	0,13,3	39,25,37	0,0,0	24,56,32	227	149	1.30025e-05	0.00321294	0.0,0.254,0.051	0.0,0.0,0.0	0.102
11448	ENSG00000151575	TEX9	chr15	+	56373440	56373504	56365446	56365670	56412301	56412436	11448	44,59,82	12,0,0	38,46,48	0,0,0	213	149	0.000478056	0.0331731	0.719,1.0,1.0	1.0,1.0,1.0	-0.094
11868	ENSG00000069943	PIGB	chr15	+	55350698	55350803	55341737	55341802	55354797	55354978	11868	56,43,34	0,1,0	11,38,50	3,0,7	254	149	0.000105375	0.0127701	1.0,0.962,1.0	0.683,1.0,0.807	0.157
11887	ENSG00000128989	ARPP19	chr15	-	52564189	52564246	52557099	52557222	52568847	52568902	11887	24,34,43	160140226	33,53,45	115141118	206	149	0.000395699	0.0288826	0.098,0.149,0.121	0.172,0.214,0.216	-0.078
11943	ENSG00000086666	ZFAND6	chr15	+	80098415	80098578	80059675	80059809	80131179	80131293	11943	11,15,24	0,0,2	19,13,8	1,4,3	298	149	0.000411867	0.0296779	1.0,1.0,0.857	0.905,0.619,0.571	0.254
11966	ENSG00000182718	ANXA2	chr15	-	60390212	60390317	60386027	60386086	60393037	60393440	11966	28,42,72	10,14,30	23,40,48	18,40,37	254	149	0.000251073	0.0219282	0.622,0.638,0.585	0.428,0.37,0.432	0.205
12084	ENSG00000171953	ATPAF2	chr17	-	18021122	18021238	18018020	18018686	18024623	18024704	12084	12,7,15	6,0,1	17,18,20	0,0,0	265	149	0.000459013	0.0322941	0.529,1.0,0.894	1.0,1.0,1.0	-0.192
12151	ENSG00000117899	MESD	chr15	-	80970461	80970659	80951958	80952296	80978930	80979477	12151	9,3,4	0,0,0	2,8,5	1,2,2	298	149	0.000745521	0.0435956	1.0,1.0,1.0	0.5,0.667,0.556	0.426
12332	ENSG00000167491	GATAD2A	chr19	+	19436130	19436219	19427695	19427992	19465339	19465577	12332	11,6,10	2,2,6	10,5,15	0,0,0	238	149	8.31744e-08	0.000113872	0.775,0.653,0.511	1.0,1.0,1.0	-0.354
12441	ENSG00000077238	IL4R	chr16	+	27334315	27334417	27313925	27314020	27340185	27340234	12441	8,0,7	13,14,34	2,1,0	23,19,29	251	149	0.000271609	0.0229694	0.268,0.0,0.109	0.049,0.03,0.0	0.099
12495	ENSG00000156958	GALK2	chr15	+	49195084	49195214	49170311	49170358	49201161	49201250	12495	0,0,0	3,7,7	2,0,7	11,7,5	279	149	0.000357035	0.027279	0.0,0.0,0.0	0.089,0.0,0.428	-0.172
12543	ENSG00000140474	ULK3	chr15	-	74838642	74838745	74838439	74838504	74839009	74839050	12543	68,57,61	0,0,0	42,50,62	2,3,5	252	149	0.000112801	0.0134449	1.0,1.0,1.0	0.925,0.908,0.88	0.096
12570	ENSG00000179151	EDC3	chr15	-	74687090	74687179	74676940	74677022	74695879	74695936	12570	8,16,12	6,5,19	12,27,27	2,0,5	238	149	6.97137e-05	0.00986572	0.455,0.667,0.283	0.79,1.0,0.772	-0.386
12789	ENSG00000292986	DUXAP10	chr14	-	19331481	19331617	19292525	19296351	19331834	19331924	12789	17,16,16	0,0,0	7,19,12	0,12,0	285	149	0.000762953	0.044235	1.0,1.0,1.0	1.0,0.453,1.0	0.182
12802	ENSG00000292986	DUXAP10	chr14	-	19335351	19335462	19333933	19334081	19337579	19337669	12802	31,30,29	2,6,0	12,36,17	0,0,0	260	149	0.000418564	0.0300748	0.899,0.741,1.0	1.0,1.0,1.0	-0.12
12993	ENSG00000259153	MAP3K9-DT	chr14	+	70814226	70814359	70809696	70810665	70815110	70815386	12993	0,7,4	8,1,6	0,1,0	1,4,6	282	149	0.000723995	0.0424968	0.0,0.787,0.26	0.0,0.117,0.0	0.31
13237	ENSG00000187790	FANCM	chr14	+	45140631	45140709	45136010	45137241	45148836	45148995	13237	18,30,17	0,0,2	19,34,15	6,3,1	227	149	0.000523469	0.0348906	1.0,1.0,0.848	0.675,0.882,0.908	0.128
13391	ENSG00000205659	LIN52	chr14	+	74101154	74101238	74097793	74097860	74198921	74201493	13391	71,80,97	0,5,15	58,60,113	0,0,0	233	149	5.14565e-07	0.000392483	1.0,0.911,0.805	1.0,1.0,1.0	-0.095
13401	ENSG00000119688	ABCD4	chr14	-	74297929	74298069	74296332	74296449	74299547	74299675	13401	13,15,11	5,1,4	3,14,9	0,0,0	289	149	3.41924e-07	0.000288675	0.573,0.885,0.586	1.0,1.0,1.0	-0.319
13683	ENSG00000258028		chr14	+	29061795	29061922	29021279	29021352	29062880	29062923	13683	0,2,3	6,7,9	1,1,5	2,0,0	276	149	0.000266106	0.0227331	0.0,0.134,0.153	0.213,1.0,1.0	-0.642
13825	ENSG00000119682	AREL1	chr14	-	74691058	74691150	74685599	74685660	74692040	74692328	13825	0,0,0	48,27,41	2,7,7	30,31,29	241	149	1.05645e-06	0.000622271	0.0,0.0,0.0	0.04,0.123,0.13	-0.098
13830	ENSG00000119682	AREL1	chr14	-	74701668	74701774	74698763	74698856	74712932	74713087	13830	2,2,3	0,1,0	2,6,0	0,9,2	255	149	7.50307e-05	0.0102723	1.0,0.539,1.0	1.0,0.28,0.0	0.42
13895	ENSG00000092108	SCFD1	chr14	+	30630476	30630565	30622295	30622399	30638124	30638247	13895	3,3,7	2,0,5	1,8,6	0,0,1	238	149	7.64938e-05	0.0103531	0.484,1.0,0.467	1.0,1.0,0.79	-0.28
14121	ENSG00000100888	CHD8	chr14	-	21414937	21414993	21412912	21412996	21415573	21415642	14121	21,27,13	0,0,0	12,19,24	0,0,10	205	149	0.000273291	0.0230347	1.0,1.0,1.0	1.0,1.0,0.636	0.121
14286	ENSG00000100823	APEX1	chr14	+	20455737	20455773	20455247	20455338	20455913	20456031	14286	0,1,1	2,0,3	1,1,1	0,1,0	185	149	9.07324e-06	0.00261144	0.0,1.0,0.212	1.0,0.446,1.0	-0.411
14554	ENSG00000125746	EML2	chr19	-	45616460	45616558	45615801	45615889	45616764	45616853	14554	157153165	4,12,2	88129154	0,0,0	247	149	2.12767e-05	0.00450959	0.959,0.885,0.98	1.0,1.0,1.0	-0.059
14676	ENSG00000100625	SIX4	chr14	-	60720979	60721144	60719759	60720445	60723211	60724351	14676	8,17,12	33,8,31	1,5,5	21,39,29	298	149	0.000726917	0.0425696	0.108,0.515,0.162	0.023,0.06,0.079	0.208
14759	ENSG00000136098	NEK3	chr13	-	52135728	52135863	52133688	52133815	52136115	52136232	14759	98,72,95	0,0,1	64,77,80	4,4,2	284	149	0.00061968	0.0388016	1.0,1.0,0.98	0.894,0.91,0.955	0.074
14787	ENSG00000123191	ATP7B	chr13	-	51958310	51958544	51957515	51957607	51964871	51965033	14787	11,13,27	6,8,3	12,33,22	0,0,2	298	149	1.77829e-06	0.000866163	0.478,0.448,0.818	1.0,1.0,0.846	-0.367
14906	ENSG00000174032	SLC25A30	chr13	-	45408926	45409074	45405882	45405977	45411361	45411480	14906	43,20,57	10,0,6	30,44,42	0,3,0	297	149	0.000443492	0.0315527	0.683,1.0,0.827	1.0,0.88,1.0	-0.123
15037	ENSG00000088387	DOCK9	chr13	-	98845328	98845372	98837493	98837609	98845923	98846060	15037	5,0,1	63,54,74	9,3,9	40,63,75	193	149	0.000646644	0.039616	0.058,0.0,0.01	0.148,0.035,0.085	-0.067
15111	ENSG00000132972	RNF17	chr13	+	24864872	24864998	24862712	24862793	24866143	24866203	15111	16,14,10	0,0,0	9,5,10	4,3,0	275	149	3.04322e-05	0.00577764	1.0,1.0,1.0	0.549,0.475,1.0	0.325
15354	ENSG00000136147	PHF11	chr13	+	49497055	49497217	49495983	49496095	49513058	49513166	15354	0,1,0	2,0,2	2,3,4	0,0,5	298	149	0.000145252	0.0157557	0.0,1.0,0.0	1.0,1.0,0.286	-0.429
15360	ENSG00000136147	PHF11	chr13	+	49525772	49525937	49524084	49524216	49526386	49526458	15360	22,25,49	156121148	10,16,14	126134134	298	149	0.00010184	0.0125519	0.066,0.094,0.142	0.038,0.056,0.05	0.053
15500	ENSG00000150456	EEF1AKMT1	chr13	-	20731840	20732121	20728730	20729216	20757454	20757617	15500	26,17,45	9,13,9	27,24,38	0,2,5	298	149	0.000351462	0.0270791	0.591,0.395,0.714	1.0,0.857,0.792	-0.316
15984	ENSG00000151135	TMEM263	chr12	+	106959269	106959385	106957081	106957149	106967110	106967180	15984	0,0,2	10,8,14	4,5,2	7,8,9	265	149	0.000101343	0.012521	0.0,0.0,0.074	0.243,0.26,0.111	-0.18
16009	ENSG00000293491	TMEM198B	chr12	+	55831256	55831349	55829959	55831083	55832958	55833014	16009	1,11,8	1,2,3	4,3,9	0,0,1	242	149	0.000519401	0.034665	0.381,0.772,0.621	1.0,1.0,0.847	-0.358
16065	ENSG00000033030	ZCCHC8	chr12	-	122483278	122483344	122482634	122482695	122489385	122489463	16065	44,40,73	13,3,16	29,67,47	1,5,1	215	149	0.000193321	0.0187603	0.701,0.902,0.76	0.953,0.903,0.97	-0.154
16067	ENSG00000033030	ZCCHC8	chr12	-	122483278	122483563	122482634	122482695	122489385	122489463	16067	95118162	13,3,16	63136128	1,5,1	298	149	0.000123244	0.0141914	0.785,0.952,0.835	0.969,0.932,0.985	-0.105
16106	ENSG00000139624	CERS5	chr12	-	50138566	50138617	50135940	50136069	50142052	50142110	16106	54,35,51	7,2,2	35,47,49	1,0,0	200	149	0.000290443	0.0238455	0.852,0.929,0.95	0.963,1.0,1.0	-0.077
16131	ENSG00000161800	RACGAP1	chr12	-	50018515	50018589	50016630	50016715	50025397	50025451	16131	2,0,1	10,3,13	6,3,5	6,13,4	223	149	0.000449085	0.0317743	0.118,0.0,0.049	0.401,0.134,0.455	-0.274
16294	ENSG00000092140	G2E3	chr14	+	30581075	30581116	30559157	30559272	30586717	30586815	16294	101,48,47	12,10,5	51,47,50	1,2,2	190	149	0.000163007	0.0170958	0.868,0.79,0.881	0.976,0.949,0.951	-0.112
16369	ENSG00000129493	HEATR5A	chr14	-	31302294	31302519	31295908	31296063	31304904	31305177	16369	113,72,133	4,2,5	82,76,72	0,0,0	298	149	0.000705552	0.0418506	0.934,0.947,0.93	1.0,1.0,1.0	-0.063
16713	ENSG00000112290	WASF1	chr6	-	110178597	110178742	110160634	110160732	110179840	110179923	16713	5,3,7	2,0,5	8,4,4	0,0,0	294	149	1.86167e-05	0.0040848	0.559,1.0,0.415	1.0,1.0,1.0	-0.342
16770	ENSG00000126214	KLC1	chr14	+	103684985	103685036	103679308	103679518	103685637	103685702	16770	25,28,22	0,0,1	27,25,31	2,3,4	200	149	0.000388564	0.0286091	1.0,1.0,0.942	0.91,0.861,0.852	0.106
16928	ENSG00000206560	ANKRD28	chr3	-	15737032	15737233	15735409	15735497	15751749	15751820	16928	160133144	6,4,15	124162180	1,3,2	298	149	7.66425e-05	0.0103531	0.93,0.943,0.828	0.984,0.964,0.978	-0.075
17055	ENSG00000138778	CENPE	chr4	-	103139788	103140079	103138350	103138452	103140255	103140414	17055	34,12,16	67,53,61	2,13,14	60,89,59	298	149	0.0005035	0.0341097	0.202,0.102,0.116	0.016,0.068,0.106	0.077
17064	ENSG00000138778	CENPE	chr4	-	103163478	103163553	103161334	103161457	103174735	103174903	17064	13,6,22	10,4,0	8,19,15	0,2,0	224	149	0.000263421	0.0225784	0.464,0.499,1.0	1.0,0.863,1.0	-0.3
17165	ENSG00000137177	KIF13A	chr6	-	17794248	17794395	17789871	17789910	17794571	17794697	17165	91,63,99	10,2,0	73,98,116	0,0,0	296	149	5.6343e-05	0.00846917	0.821,0.941,1.0	1.0,1.0,1.0	-0.079
17355	ENSG00000145908	ZNF300	chr5	-	150903140	150903182	150898427	150898554	150903863	150903977	17355	23,39,30	9,9,4	36,46,43	0,1,3	191	149	3.57575e-06	0.00147833	0.666,0.772,0.854	1.0,0.973,0.918	-0.2
17710	ENSG00000113575	PPP2CA	chr5	-	134206092	134206131	134201847	134202021	134225759	134226073	17710	66,90,98	6,1,6	20,59,50	2,16,8	188	149	0.000178309	0.0180288	0.897,0.986,0.928	0.888,0.745,0.832	0.115
18231	ENSG00000145414	NAF1	chr4	-	163158224	163158327	163156963	163157454	163164216	163164391	18231	3,5,6	11,1,8	4,23,9	0,1,2	252	149	1.78598e-05	0.00398549	0.139,0.747,0.307	1.0,0.932,0.727	-0.489
18308	ENSG00000112759	SLC29A1	chr6	+	44226060	44226167	44219552	44219782	44227262	44227342	18308	24,14,16	1,0,0	4,8,5	1,6,4	256	149	1.32963e-08	2.68546e-05	0.933,1.0,1.0	0.7,0.437,0.421	0.458
18725	ENSG00000132003	ZSWIM4	chr19	+	13814514	13814865	13812996	13813164	13817215	13817353	18725	15,9,27	0,0,0	17,18,19	0,3,4	298	149	0.000241751	0.0214405	1.0,1.0,1.0	1.0,0.75,0.704	0.182
18843	ENSG00000145604	SKP2	chr5	+	36163644	36163756	36152770	36153042	36176964	36177016	18843	146,93,160	0,0,1	81121159	0,9,5	261	149	0.000121599	0.0141914	1.0,1.0,0.989	1.0,0.885,0.948	0.052
18918	ENSG00000147044	CASK	chrX	-	41557031	41557100	41553718	41553915	41559778	41559847	18918	10,16,11	11,14,6	11,19,25	5,2,3	218	149	0.000617172	0.0387863	0.383,0.439,0.556	0.601,0.867,0.851	-0.314
19080	ENSG00000137364	TPMT	chr6	-	18132132	18132177	18128310	18130780	18138962	18139037	19080	61,42,74	0,0,11	50,66,59	0,0,0	194	149	0.000475017	0.0330528	1.0,1.0,0.838	1.0,1.0,1.0	-0.054
19146	ENSG00000008394	MGST1	chr12	+	16367324	16367465	16357604	16357699	16383506	16383604	19146	10,16,13	9,2,1	8,17,2	0,1,0	290	149	5.2837e-05	0.00809818	0.363,0.804,0.87	1.0,0.897,1.0	-0.287
19254	ENSG00000228742	LINC02577	chr7	+	106775958	106776022	106775067	106775200	106777541	106777732	19254	0,0,0	2,2,4	0,6,3	3,3,4	213	149	1.95153e-05	0.00420668	0.0,0.0,0.0	0.0,0.583,0.344	-0.309
19280	ENSG00000104731	KLHDC4	chr16	-	87756421	87756477	87755193	87755292	87761948	87762040	19280	18,15,21	3,3,3	14,23,17	0,1,0	205	149	0.000122177	0.0141914	0.813,0.784,0.836	1.0,0.944,1.0	-0.17
19445	ENSG00000105223	PLD3	chr19	+	40365552	40365585	40348583	40348724	40366418	40366510	19445	1,1,15	2,2,2	2,3,7	0,1,0	182	149	0.000413435	0.0297485	0.29,0.29,0.86	1.0,0.711,1.0	-0.424
19533	ENSG00000112357	PEX7	chr6	+	136845614	136845692	136826313	136826469	136866626	136866733	19533	19,14,12	1,0,0	14,23,25	4,2,2	227	149	0.000473527	0.033035	0.926,1.0,1.0	0.697,0.883,0.891	0.152
19549	ENSG00000137968	SLC44A5	chr1	-	75214604	75214678	75213918	75213989	75215753	75215857	19549	56,36,78	0,0,0	33,77,46	5,0,10	223	149	1.82395e-06	0.000879943	1.0,1.0,1.0	0.815,1.0,0.755	0.143
19675	ENSG00000153310	CYRIB	chr8	-	129896671	129896854	129880375	129880458	129903311	129903350	19675	0,0,0	9,6,5	0,9,5	5,12,17	298	149	1.38629e-05	0.00335615	0.0,0.0,0.0	0.0,0.273,0.128	-0.134
19747	ENSG00000119685	TTLL5	chr14	+	75709178	75709239	75707622	75707707	75717860	75717962	19747	0,3,1	80,55,86	5,9,6	60,45,57	210	149	1.13028e-05	0.00299766	0.0,0.037,0.008	0.056,0.124,0.069	-0.068
19973	ENSG00000047621	C12orf4	chr12	-	4536016	4536082	4534156	4534302	4538408	4538508	19973	18,16,16	3,2,2	17,18,18	0,0,1	215	149	0.000714933	0.0421381	0.806,0.847,0.847	1.0,1.0,0.926	-0.142
20051	ENSG00000169118	CSNK1G1	chr15	-	64188374	64188485	64181175	64181430	64203081	64203189	20051	2,1,1	0,0,0	2,4,4	0,1,6	260	149	0.000224383	0.0203334	1.0,1.0,1.0	1.0,0.696,0.276	0.343
20063	ENSG00000013375	PGM3	chr6	-	83171936	83172055	83170304	83170478	83174373	83174487	20063	157126183	13,7,3	112207156	0,2,4	268	149	0.000277711	0.0232909	0.87,0.909,0.971	1.0,0.983,0.956	-0.063
20228	ENSG00000059378	PARP12	chr7	-	140037714	140037856	140034234	140034331	140054661	140054763	20228	37,43,50	8,0,2	29,44,41	0,0,1	291	149	0.000291957	0.0238968	0.703,1.0,0.928	1.0,1.0,0.955	-0.108
20312	ENSG00000048028	USP28	chr11	-	113830866	113830943	113829196	113829345	113833419	113833552	20312	35,43,49	0,0,0	28,43,25	3,0,5	226	149	0.000714393	0.0421381	1.0,1.0,1.0	0.86,1.0,0.767	0.124
20313	ENSG00000048028	USP28	chr11	-	113830866	113830946	113829196	113829345	113833419	113833517	20313	36,41,51	0,0,0	28,45,25	3,0,5	229	149	0.000724846	0.0424975	1.0,1.0,1.0	0.859,1.0,0.765	0.125
20317	ENSG00000048028	USP28	chr11	-	113835206	113835327	113834248	113834335	113840597	113840757	20317	12,0,2	72,64,98	5,13,20	73,65,61	270	149	0.000200076	0.0190508	0.084,0.0,0.011	0.036,0.099,0.153	-0.064
20839	ENSG00000157800	SLC37A3	chr7	-	140337283	140337349	140333751	140335504	140343411	140343563	20839	126,96,137	1,1,0	66144111	4,5,5	215	149	0.000355799	0.0272668	0.989,0.985,1.0	0.92,0.952,0.939	0.054
20843	ENSG00000157800	SLC37A3	chr7	-	140345215	140345263	140337283	140337349	140345868	140345907	20843	22,16,20	0,0,0	15,20,38	2,4,2	197	149	0.000464123	0.0325181	1.0,1.0,1.0	0.85,0.791,0.935	0.141
21029	ENSG00000132376	INPP5K	chr17	-	1515887	1516118	1515426	1515585	1516455	1516612	21029	6,2,10	2,2,6	5,10,1	1,0,0	298	149	8.0859e-06	0.00245269	0.6,0.333,0.455	0.714,1.0,1.0	-0.442
21262	ENSG00000204842	ATXN2	chr12	-	111453676	111453845	111452213	111452840	111456028	111456256	21262	82,90,118	7,2,7	51,87,104	13,5,27	298	149	0.000821486	0.0466567	0.854,0.957,0.894	0.662,0.897,0.658	0.163
21399	ENSG00000049283	EPN3	chr17	+	50536028	50536199	50532724	50532844	50536420	50536591	21399	6,6,10	9,7,3	0,3,1	13,8,13	298	149	1.52863e-05	0.00352398	0.25,0.3,0.625	0.0,0.158,0.037	0.327
21400	ENSG00000049283	EPN3	chr17	+	50536028	50536199	50532724	50532985	50536420	50536591	21400	11,6,13	17,7,11	0,5,2	6,15,20	298	149	7.78843e-05	0.010465	0.244,0.3,0.371	0.0,0.143,0.048	0.241
21403	ENSG00000049283	EPN3	chr17	+	50536048	50536199	50532737	50532844	50536420	50536625	21403	6,2,7	9,7,3	0,2,1	13,8,13	298	149	5.96436e-05	0.00880847	0.25,0.125,0.538	0.0,0.111,0.037	0.255
21404	ENSG00000049283	EPN3	chr17	+	50538883	50538964	50538078	50538197	50539186	50539315	21404	48,64,58	0,1,1	43,53,55	1,2,9	230	149	0.000224076	0.0203334	1.0,0.976,0.974	0.965,0.945,0.798	0.081
21441	ENSG00000163738	MTHFD2L	chr4	+	74143392	74143467	74125439	74125517	74160054	74160770	21441	6,11,9	0,2,2	1,3,27	12,5,6	224	149	0.000826243	0.0468242	1.0,0.785,0.75	0.053,0.285,0.75	0.482
21722	ENSG00000047365	ARAP2	chr4	-	36019143	36019286	36012562	36012831	36045978	36046076	21722	6,7,7	2,1,0	3,0,2	7,3,6	292	149	3.04487e-07	0.00027543	0.605,0.781,1.0	0.179,0.0,0.145	0.687
21723	ENSG00000047365	ARAP2	chr4	-	36073688	36073823	36066003	36068278	36080215	36080279	21723	177148135	20,11,3	120149168	1,5,1	284	149	1.49233e-05	0.00349979	0.823,0.876,0.959	0.984,0.94,0.989	-0.085
21744	ENSG00000160972	PPP1R16A	chr8	+	144478585	144478682	144477982	144478127	144490033	144490212	21744	5,4,0	9,2,19	0,0,0	1,4,4	246	149	0.000281522	0.0234552	0.252,0.548,0.0	0.0,0.0,0.0	0.267
21783	ENSG00000163281	GNPDA2	chr4	-	44717112	44717295	44710952	44711137	44722083	44722242	21783	84,73,77	0,0,0	52,87,50	0,0,11	298	149	0.000346862	0.0268254	1.0,1.0,1.0	1.0,1.0,0.694	0.102
21852	ENSG00000172869	DMXL1	chr5	+	119206833	119206896	119203318	119203436	119216900	119216987	21852	11,10,17	74,53,53	8,2,6	45,105,65	212	149	0.000655273	0.039944	0.095,0.117,0.184	0.111,0.013,0.061	0.07
22042	ENSG00000157869	RAB28	chr4	-	13369870	13369965	13367723	13368650	13371794	13371867	22042	9,20,7	2,1,0	8,6,13	4,1,7	244	149	0.000750906	0.0438224	0.733,0.924,1.0	0.55,0.786,0.531	0.263
22110	ENSG00000285458	C4orf36	chr4	-	86932221	86932319	86926227	86926326	86933394	86933542	22110	12,5,6	0,2,0	4,11,11	2,3,5	247	149	0.000594528	0.0378347	1.0,0.601,1.0	0.547,0.689,0.57	0.265
22176	ENSG00000122008	POLK	chr5	+	75547009	75547157	75511890	75511914	75552471	75552591	22176	60,62,106	0,0,1	54,92,77	6,3,1	297	149	0.000697814	0.0416845	1.0,1.0,0.982	0.819,0.939,0.975	0.083
22238	ENSG00000121064	SCPEP1	chr17	+	56998373	56998498	56996961	56997055	57000854	57000992	22238	67,41,36	6,4,22	20,79,62	2,1,3	274	149	0.000474109	0.033035	0.859,0.848,0.471	0.845,0.977,0.918	-0.187
22239	ENSG00000121064	SCPEP1	chr17	+	56998384	56998498	56996961	56997055	57000854	57000992	22239	140,97,115	6,4,22	67139161	2,1,3	263	149	1.36504e-05	0.00332439	0.93,0.932,0.748	0.95,0.987,0.968	-0.098
22262	ENSG00000089091	DZANK1	chr20	-	18394674	18394858	18394253	18394350	18396471	18396546	22262	0,0,2	3,6,7	5,4,4	7,10,7	298	149	0.000378597	0.0281595	0.0,0.0,0.125	0.263,0.167,0.222	-0.176
22307	ENSG00000214944	ARHGEF28	chr5	+	73832337	73832459	73813517	73813673	73840479	73840760	22307	169118164	0,11,8	103144137	0,0,1	271	149	1.17568e-05	0.00303792	1.0,0.855,0.919	1.0,1.0,0.987	-0.071
22419	ENSG00000198707	CEP290	chr12	-	88060829	88060994	88059897	88060020	88062691	88062778	22419	114114154	5,1,9	78117148	0,1,1	298	149	0.000164748	0.0172072	0.919,0.983,0.895	1.0,0.983,0.987	-0.058
22522	ENSG00000146426	TIAM2	chr6	+	154860737	154860998	154832696	154833409	154944115	154944206	22522	11,4,13	0,0,0	5,14,8	0,6,2	298	149	8.84174e-06	0.00257406	1.0,1.0,1.0	1.0,0.538,0.667	0.265
22668	ENSG00000241258	CRCP	chr7	+	66127703	66127740	66114603	66114970	66145442	66145500	22668	1,4,4	2,3,2	7,12,10	0,0,0	186	149	5.64942e-07	0.000408824	0.286,0.516,0.616	1.0,1.0,1.0	-0.527
22941	ENSG00000023287	RB1CC1	chr8	-	52685398	52685520	52683886	52684013	52686852	52686967	22941	185123187	8,6,11	126190199	3,0,0	271	149	8.04366e-07	0.000541698	0.927,0.919,0.903	0.958,1.0,1.0	-0.07
22986	ENSG00000069869	NEDD4	chr15	-	55991925	55992005	55966472	55966546	55993510	55993602	22986	12,15,12	93,75,110	6,6,3	81102101	229	149	0.000805745	0.0459637	0.077,0.115,0.066	0.046,0.037,0.019	0.052
22994	ENSG00000101161	PRPF6	chr20	+	64025938	64026058	64024554	64024693	64026981	64027158	22994	178182216	8,11,8	136209152	0,3,3	269	149	0.000141784	0.0155669	0.925,0.902,0.937	1.0,0.975,0.966	-0.059
23028	ENSG00000119242	CCDC92	chr12	-	123944271	123944364	123943346	123943493	123972528	123972831	23028	17,7,13	0,0,0	10,10,9	0,1,6	242	149	0.000502541	0.0341097	1.0,1.0,1.0	1.0,0.86,0.48	0.22
23101	ENSG00000155189	AGPAT5	chr8	+	6741660	6741751	6732560	6732650	6755050	6755174	23101	70,64,78	0,3,1	46,57,64	2,15,2	240	149	0.000196628	0.0188643	1.0,0.93,0.98	0.935,0.702,0.952	0.107
23102	ENSG00000155189	AGPAT5	chr8	+	6747669	6747828	6732560	6732650	6755050	6755174	23102	247207234	0,3,1	129180212	2,15,2	298	149	4.32257e-05	0.00720899	1.0,0.972,0.992	0.97,0.857,0.981	0.052
23343	ENSG00000164039	BDH2	chr4	-	103098643	103098802	103096182	103096274	103099782	103099870	23343	3,5,6	25,17,32	1,0,1	22,36,36	298	149	8.32606e-05	0.0108983	0.057,0.128,0.086	0.022,0.0,0.014	0.078
23388	ENSG00000153006	SREK1IP1	chr5	-	64765044	64765121	64754622	64754770	64768504	64768627	23388	5,4,5	3,0,7	1,3,3	0,0,0	226	149	3.21671e-06	0.00140826	0.524,1.0,0.32	1.0,1.0,1.0	-0.385
23529	ENSG00000134852	CLOCK	chr4	-	55509911	55510065	55489373	55489465	55546481	55546646	23529	45,27,47	0,7,6	47,32,58	0,0,1	298	149	1.17508e-05	0.00303792	1.0,0.659,0.797	1.0,1.0,0.967	-0.17
23530	ENSG00000134852	CLOCK	chr4	-	55509911	55510065	55489373	55489465	55546781	55546909	23530	46,30,51	4,3,4	51,41,58	0,0,0	298	149	8.22384e-06	0.00246719	0.852,0.833,0.864	1.0,1.0,1.0	-0.15
23678	ENSG00000157426	AASDH	chr4	-	56343561	56343684	56338286	56338791	56349262	56350058	23678	5,10,9	1,2,0	1,3,0	5,0,6	272	149	0.00027002	0.0228731	0.733,0.733,1.0	0.099,1.0,0.0	0.456
23909	ENSG00000145012	LPP	chr3	+	188341662	188341719	188225404	188225527	188406111	188406313	23909	0,8,1	7,12,8	0,1,0	4,5,3	206	149	0.000777839	0.0448262	0.0,0.325,0.083	0.0,0.126,0.0	0.094
24185	ENSG00000163939	PBRM1	chr3	-	52682091	52682233	52679573	52679723	52685748	52685850	24185	5,2,2	3,0,4	3,2,2	1,0,0	291	149	7.62344e-05	0.0103531	0.46,1.0,0.204	0.606,1.0,1.0	-0.314
24225	ENSG00000120709	FAM53C	chr5	+	138341183	138341264	138338266	138338307	138341808	138341866	24225	1,2,0	1,0,4	1,1,6	0,0,0	230	149	0.000185378	0.018234	0.393,1.0,0.0	1.0,1.0,1.0	-0.536
24270	ENSG00000163681	SLMAP	chr3	+	57925844	57925934	57922888	57923023	57927295	57927393	24270	223208314	31,29,20	133234210	28,52,36	239	149	0.000664134	0.0402535	0.818,0.817,0.907	0.748,0.737,0.784	0.091
24306	ENSG00000185278	ZBTB37	chr1	+	173873466	173873566	173870196	173871148	173885635	173887452	24306	16,13,20	5,5,3	8,10,14	0,2,0	249	149	0.000274162	0.0230696	0.657,0.609,0.8	1.0,0.749,1.0	-0.228
24469	ENSG00000136731	UGGT1	chr2	+	128156391	128156415	128155488	128155587	128157251	128157346	24469	122106112	11,12,10	68112128	0,7,3	173	149	0.000518783	0.034665	0.905,0.884,0.906	1.0,0.932,0.974	-0.07
24656	ENSG00000213185	FAM24B	chr10	-	122850423	122850520	122849095	122849439	122855644	122855786	24656	10,23,28	5,0,6	11,10,35	0,1,1	246	149	0.000600314	0.0380119	0.548,1.0,0.739	1.0,0.858,0.955	-0.175
24657	ENSG00000213185	FAM24B	chr10	-	122850423	122850550	122849077	122849439	122855644	122855786	24657	39,28,46	5,0,6	24,32,53	0,1,1	276	149	0.000379773	0.0281666	0.808,1.0,0.805	1.0,0.945,0.966	-0.099
24844	ENSG00000266338	NBPF15	chr1	-	144460842	144460961	144459365	144459483	144461380	144461594	24844	33,38,17	5,2,10	19,44,34	0,1,2	268	149	0.000178827	0.0180451	0.786,0.914,0.486	1.0,0.961,0.904	-0.226
24850	ENSG00000168936	TMEM129	chr4	-	1717515	1717703	1716600	1717428	1718151	1718235	24850	21,30,31	2,5,1	18,31,24	0,0,1	298	149	0.000457893	0.0322941	0.84,0.75,0.939	1.0,1.0,0.923	-0.131
24931	ENSG00000250337	PURPL	chr5	+	27476086	27476158	27475534	27475695	27484925	27488844	24931	0,2,0	2,1,4	2,5,6	0,1,0	221	149	1.65532e-09	4.65845e-06	0.0,0.574,0.0	1.0,0.771,1.0	-0.732
24934	ENSG00000250337	PURPL	chr5	+	27476086	27477801	27475534	27475695	27484925	27485448	24934	23,23,14	2,1,4	16,23,47	0,1,0	298	149	0.000568824	0.0368942	0.852,0.92,0.636	1.0,0.92,1.0	-0.171
24936	ENSG00000250337	PURPL	chr5	+	27477044	27477801	27475534	27475695	27484925	27487612	24936	23,22,14	2,1,4	13,18,41	0,1,0	298	149	0.000644399	0.0396149	0.852,0.917,0.636	1.0,0.9,1.0	-0.165
24940	ENSG00000250337	PURPL	chr5	+	27477624	27477801	27475534	27475695	27484925	27485187	24940	23,21,14	2,1,4	13,18,41	0,1,0	298	149	0.000607723	0.0383372	0.852,0.913,0.636	1.0,0.9,1.0	-0.166
24952	ENSG00000250337	PURPL	chr5	+	27477679	27477801	27475534	27475695	27484925	27485029	24952	16,21,11	2,1,4	13,14,39	0,1,0	271	149	0.000459729	0.0322996	0.815,0.92,0.602	1.0,0.885,1.0	-0.183
25206	ENSG00000170954	ZNF415	chr19	-	53115209	53115307	53107878	53109908	53115703	53115811	25206	3,2,8	5,7,7	2,6,14	0,1,2	247	149	7.74548e-06	0.00238105	0.266,0.147,0.408	1.0,0.784,0.809	-0.591
25209	ENSG00000170954	ZNF415	chr19	-	53115703	53115924	53107878	53109908	53116312	53116433	25209	7,8,14	11,4,6	2,1,3	8,10,13	298	149	4.01402e-05	0.00684626	0.241,0.5,0.538	0.111,0.048,0.103	0.339
25279	ENSG00000067715	SYT1	chr12	+	79103013	79103055	79047296	79047362	79217502	79217685	25279	2,4,1	9,12,2	0,0,1	14,8,10	191	149	0.000646763	0.039616	0.148,0.206,0.281	0.0,0.0,0.072	0.188
25328	ENSG00000163913	IFT122	chr3	+	129492140	129492194	129488049	129488397	129495445	129495607	25328	113,72,89	2,3,0	41,138,98	6,11,7	203	149	4.77662e-05	0.00760054	0.976,0.946,1.0	0.834,0.902,0.911	0.092
25355	ENSG00000154814	OXNAD1	chr3	+	16286341	16286448	16271658	16271722	16294855	16294997	25355	80,65,103	0,0,11	65,99,91	0,0,0	256	149	0.000580996	0.0373016	1.0,1.0,0.845	1.0,1.0,1.0	-0.052
25382	ENSG00000173402	DAG1	chr3	+	49470964	49471049	49468712	49469055	49487253	49487415	25382	8,8,3	1,2,6	2,3,4	0,0,0	234	149	1.60195e-06	0.000811486	0.836,0.718,0.241	1.0,1.0,1.0	-0.402
25441	ENSG00000157036	EXOG	chr3	+	38498925	38498989	38497628	38497778	38499680	38499747	25441	1,7,3	0,0,0	3,6,3	2,4,2	213	149	3.99463e-07	0.000321194	1.0,1.0,1.0	0.512,0.512,0.512	0.488
25662	ENSG00000128284	APOL3	chr22	-	36149770	36149964	36149258	36149371	36160668	36160755	25662	0,0,1	4,9,3	4,2,3	6,3,10	298	149	0.000302299	0.0245798	0.0,0.0,0.143	0.25,0.25,0.13	-0.162
25745	ENSG00000087008	ACOX3	chr4	-	8373560	8373628	8370907	8370994	8374977	8375152	25745	11,4,17	1,6,2	5,7,14	0,0,1	217	149	0.000142589	0.0156004	0.883,0.314,0.854	1.0,1.0,0.906	-0.285
25773	ENSG00000163788	SNRK	chr3	+	43299753	43299815	43286539	43286675	43303097	43303792	25773	33,31,26	0,1,0	15,38,30	3,7,0	211	149	0.000116297	0.0137966	1.0,0.956,1.0	0.779,0.793,1.0	0.128
25902	ENSG00000223546	LINC00630	chrX	+	102839800	102839972	102826968	102827144	102865041	102866824	25902	2,7,4	4,4,0	3,14,12	0,1,0	298	149	3.48301e-05	0.00627883	0.2,0.467,1.0	1.0,0.875,1.0	-0.403
25905	ENSG00000223546	LINC00630	chrX	+	102845856	102846020	102826968	102827144	102865041	102865152	25905	20,20,47	4,4,0	14,23,39	0,1,0	298	149	0.000449905	0.0317857	0.714,0.714,1.0	1.0,0.92,1.0	-0.164
26069	ENSG00000082805	ERC1	chr12	+	998323	998482	991266	991487	1027747	1028572	26069	0,1,2	4,0,3	1,1,2	0,0,1	298	149	2.60905e-05	0.00535078	0.0,1.0,0.25	1.0,1.0,0.5	-0.417
26111	ENSG00000051341	POLQ	chr3	-	121529644	121529792	121522002	121522149	121532989	121533209	26111	100,94,119	2,0,0	65,87,83	3,9,4	297	149	3.56076e-06	0.00147833	0.962,1.0,1.0	0.916,0.829,0.912	0.102
26174	ENSG00000163703	CRELD1	chr3	+	9942812	9942896	9940849	9941206	9943076	9943153	26174	56,60,54	2,2,6	27,56,75	0,0,0	233	149	0.00039927	0.0290595	0.947,0.95,0.852	1.0,1.0,1.0	-0.084
26251	ENSG00000253438	PCAT1	chr8	+	127408752	127409031	127398892	127399018	127414887	127415022	26251	1,3,3	0,2,0	0,2,0	3,4,2	298	149	1.02207e-06	0.000616358	1.0,0.429,1.0	0.0,0.2,0.0	0.743
26594	ENSG00000058056	USP13	chr3	+	179711668	179711779	179710713	179710839	179719939	179720034	26594	3,0,0	3,1,2	1,2,1	0,0,0	260	149	9.81969e-10	3.31618e-06	0.364,0.0,0.0	1.0,1.0,1.0	-0.879
26688	ENSG00000114127	XRN1	chr3	-	142318789	142318903	142318591	142318694	142329433	142329615	26688	117107128	10,9,19	66,74,93	13,35,27	263	149	4.27463e-05	0.00719388	0.869,0.871,0.792	0.742,0.545,0.661	0.195
26748	ENSG00000183323	CCDC125	chr5	-	69292187	69292362	69285336	69285467	69300011	69300127	26748	55,57,59	6,14,0	31,58,61	0,0,2	298	149	1.80612e-05	0.00401274	0.821,0.671,1.0	1.0,1.0,0.938	-0.149
26749	ENSG00000183323	CCDC125	chr5	-	69294792	69294900	69285336	69285467	69300011	69300127	26749	59,42,42	6,14,0	44,38,41	0,0,2	257	149	3.41019e-05	0.00619244	0.851,0.635,1.0	1.0,1.0,0.922	-0.145
26915	ENSG00000257335	MGAM	chr7	+	142064383	142064522	142063498	142063586	142065334	142065468	26915	214175162	2,4,0	128226189	5,7,10	288	149	0.000496802	0.0339192	0.982,0.958,1.0	0.93,0.944,0.907	0.053
27059	ENSG00000176261	ZBTB8OS	chr1	-	32627507	32627544	32620819	32621948	32650432	32650525	27059	14,24,30	0,5,8	13,59,51	0,0,4	186	149	0.000682545	0.0409867	1.0,0.794,0.75	1.0,1.0,0.911	-0.122
27323	ENSG00000116095	PLEKHA3	chr2	+	178488967	178489014	178485640	178485757	178490658	178490814	27323	13,10,15	60,81,90	5,5,3	63,69,103	196	149	0.000335802	0.0262102	0.141,0.086,0.112	0.057,0.052,0.022	0.069
27397	ENSG00000240498	CDKN2B-AS1	chr9	+	22029432	22029594	21994790	21995161	22046750	22046900	27397	1,10,6	0,1,0	7,9,5	4,5,1	298	149	9.45465e-06	0.00270585	1.0,0.833,1.0	0.467,0.474,0.714	0.393
27398	ENSG00000240498	CDKN2B-AS1	chr9	+	22032673	22032986	21994790	21995161	22046750	22046900	27398	11,6,11	0,1,0	0,2,0	4,5,1	298	149	7.22755e-14	1.47722e-09	1.0,0.75,1.0	0.0,0.167,0.0	0.861
27402	ENSG00000240498	CDKN2B-AS1	chr9	+	22046316	22046449	22032673	22032986	22046750	22046900	27402	7,11,15	10,6,11	10,21,12	0,2,0	282	149	3.42681e-09	7.89037e-06	0.27,0.492,0.419	1.0,0.847,1.0	-0.555
27428	ENSG00000240498	CDKN2B-AS1	chr9	+	22118643	22118767	22113665	22113799	22120199	22120410	27428	26,16,41	0,0,9	8,45,22	0,0,1	273	149	0.000893034	0.0497116	1.0,1.0,0.713	1.0,1.0,0.923	-0.07
27448	ENSG00000178149	DALRD3	chr3	-	49016611	49016673	49016428	49016511	49016773	49016847	27448	85,48,56	1,1,0	29,98,84	2,7,5	211	149	0.000229854	0.0207179	0.984,0.971,1.0	0.911,0.908,0.922	0.071
27475	ENSG00000108219	TSPAN14	chr10	+	80468546	80468687	80459301	80459507	80489216	80489314	27475	40,29,65	0,0,0	34,52,46	0,0,9	290	149	0.000701399	0.0417415	1.0,1.0,1.0	1.0,1.0,0.724	0.092
27509	ENSG00000175772	LINC01106	chr2	-	110377649	110377777	110375746	110377068	110382703	110383496	27509	7,5,5	1,2,3	6,11,6	0,1,0	277	149	0.00012582	0.0143873	0.79,0.574,0.473	1.0,0.855,1.0	-0.339
27524	ENSG00000141867	BRD4	chr19	-	15275656	15275839	15272814	15273133	15331835	15331907	27524	0,0,0	2,7,3	0,2,8	3,1,1	298	149	0.000143291	0.0156434	0.0,0.0,0.0	0.0,0.5,0.8	-0.433
27700	ENSG00000178802	MPI	chr15	+	74897010	74897219	74896151	74896325	74897511	74898044	27700	61,58,70	15,14,9	61,77,75	5,1,7	298	149	0.000266652	0.0227331	0.67,0.674,0.795	0.859,0.975,0.843	-0.179
27835	ENSG00000171224	FAM241B	chr10	+	69631479	69631547	69630246	69630313	69631708	69631839	27835	27,23,35	1,4,6	25,40,32	0,1,0	217	149	2.68648e-05	0.00542177	0.949,0.798,0.8	1.0,0.965,1.0	-0.139
28047	ENSG00000164073	MFSD8	chr4	-	127939852	127939997	127938782	127938838	127942044	127942158	28047	68,47,48	6,3,6	57,59,57	0,3,0	294	149	0.000120976	0.0141914	0.852,0.888,0.802	1.0,0.909,1.0	-0.122
28052	ENSG00000164073	MFSD8	chr4	-	127942044	127942158	127939778	127939997	127943751	127943992	28052	67,42,30	0,0,0	34,43,32	2,1,5	263	149	0.0005977	0.0379888	1.0,1.0,1.0	0.906,0.961,0.784	0.116
28260	ENSG00000185507	IRF7	chr11	-	614173	614399	613950	614037	614475	614534	28260	4,6,14	3,3,6	4,16,8	0,0,2	298	149	4.55059e-05	0.00742413	0.4,0.5,0.538	1.0,1.0,0.667	-0.41
28340	ENSG00000144395	CCDC150	chr2	+	196720173	196720234	196719496	196719666	196720574	196720668	28340	2,2,4	30,27,17	2,14,15	13,8,24	210	149	0.000373956	0.0280024	0.045,0.05,0.143	0.098,0.554,0.307	-0.24
28480	ENSG00000173889	PHC3	chr3	-	170145422	170145521	170136365	170136665	170171372	170171450	28480	18,27,28	0,0,0	19,14,24	3,2,2	248	149	0.000258777	0.022387	1.0,1.0,1.0	0.792,0.808,0.878	0.174
28815	ENSG00000121578	B4GALT4	chr3	-	119218711	119218772	119216238	119216344	119224057	119224245	28815	290250299	18,15,30	225332259	4,10,8	210	149	2.2028e-05	0.00463009	0.92,0.922,0.876	0.976,0.959,0.958	-0.058
28835	ENSG00000151726	ACSL1	chr4	-	184770254	184770332	184768315	184768450	184773080	184773154	28835	139122139	7,4,12	74125110	0,4,1	227	149	0.000606157	0.0382862	0.929,0.952,0.884	1.0,0.954,0.986	-0.058
28869	ENSG00000163611	SPICE1	chr3	-	113503179	113503227	113498935	113499582	113506506	113506605	28869	93,71,90	4,4,5	71122114	0,0,1	197	149	0.000201921	0.0190782	0.946,0.931,0.932	1.0,1.0,0.989	-0.06
28970	ENSG00000136933	RABEPK	chr9	+	125220538	125220700	125207563	125207721	125227909	125228059	28970	155114108	0,3,14	92125152	15,16,16	298	149	0.000508881	0.0343248	1.0,0.95,0.794	0.754,0.796,0.826	0.123
29140	ENSG00000166352	IFTAP	chr11	+	36636050	36636117	36633283	36633438	36648015	36648155	29140	141,97,153	3,6,0	56119114	7,16,3	216	149	0.000183925	0.0181975	0.97,0.918,1.0	0.847,0.837,0.963	0.08
29159	ENSG00000100814	CCNB1IP1	chr14	-	20315780	20315850	20315484	20315618	20316226	20316265	29159	0,0,1	9,9,4	1,2,5	4,5,3	219	149	3.78889e-05	0.00672676	0.0,0.0,0.145	0.145,0.214,0.531	-0.248
29175	ENSG00000130023	ERMARD	chr6	+	169775269	169775346	169773043	169773402	169775939	169776065	29175	128,85,119	3,6,4	76,139,91	0,0,1	226	149	0.000598857	0.0380119	0.966,0.903,0.951	1.0,1.0,0.984	-0.055
29220	ENSG00000163633	C4orf36	chr4	-	86890047	86890158	86888120	86888275	86891455	86891593	29220	2,1,3	3,4,10	9,7,11	2,2,2	260	149	1.45582e-06	0.000776273	0.276,0.125,0.147	0.721,0.667,0.759	-0.533
29221	ENSG00000163633	C4orf36	chr4	-	86890047	86890158	86888159	86888271	86891455	86891593	29221	3,1,6	2,2,2	1,4,6	0,1,1	260	149	0.000340382	0.0265268	0.462,0.223,0.632	1.0,0.696,0.775	-0.385
29239	ENSG00000233396	LINC01719	chr1	+	146057693	146057988	146052625	146052948	146058312	146058461	29239	6,3,6	5,7,4	0,1,0	6,10,4	298	149	8.47763e-07	0.000550568	0.375,0.176,0.429	0.0,0.048,0.0	0.311
29318	ENSG00000177030	DEAF1	chr11	-	651161	651407	646326	646555	653961	654051	29318	0,8,0	5,2,1	1,1,3	0,0,0	298	149	6.49145e-10	2.52947e-06	0.0,0.667,0.0	1.0,1.0,1.0	-0.778
29444	ENSG00000125458	NT5C	chr17	-	75130964	75131105	75130567	75130867	75131180	75131281	29444	20,14,20	0,0,2	9,19,23	4,5,0	290	149	0.000798983	0.0457325	1.0,1.0,0.837	0.536,0.661,1.0	0.213
29666	ENSG00000144554	FANCD2	chr3	+	10078080	10078197	10074529	10074673	10081099	10081228	29666	323245203	1,4,3	166247243	3,10,20	266	149	3.6667e-06	0.00148518	0.995,0.972,0.974	0.969,0.933,0.872	0.056
29970	ENSG00000227372	TP73-AS1	chr1	-	3742803	3742911	3740274	3740387	3745606	3746186	29970	8,13,5	3,4,0	1,8,6	0,0,0	257	149	4.5956e-05	0.00746136	0.607,0.653,1.0	1.0,1.0,1.0	-0.247
30084	ENSG00000138347	MYPN	chr10	+	68106539	68106801	68106118	68106183	68140625	68140751	30084	12,14,6	5,0,10	11,3,10	0,0,0	298	149	1.72474e-06	0.000865033	0.545,1.0,0.231	1.0,1.0,1.0	-0.408
30142	ENSG00000164828	SUN1	chr7	+	832019	832101	817279	817499	832504	832601	30142	16,5,19	3,1,3	3,15,12	0,1,0	231	149	0.000485024	0.0333905	0.775,0.763,0.803	1.0,0.906,1.0	-0.188
30221	ENSG00000133226	SRRM1	chr1	+	24648023	24648166	24647078	24647208	24648858	24648887	30221	1,1,2	11,13,20	4,18,3	2,28,11	292	149	0.000184178	0.0181975	0.044,0.038,0.049	0.505,0.247,0.122	-0.248
30313	ENSG00000272886	DCP1A	chr3	-	53304176	53304290	53292068	53292827	53312240	53312379	30313	40,43,43	9,2,3	42,53,57	0,1,2	263	149	0.000213196	0.0197796	0.716,0.924,0.89	1.0,0.968,0.942	-0.127
30314	ENSG00000272886	DCP1A	chr3	-	53338090	53338145	53319406	53319473	53342143	53342271	30314	0,0,1	27,12,34	4,3,5	31,41,30	204	149	0.00055364	0.0361873	0.0,0.0,0.021	0.086,0.051,0.109	-0.075
30359	ENSG00000178585	CTNNBIP1	chr1	-	9883704	9883738	9877904	9877989	9910094	9910269	30359	1,0,0	17,5,10	1,7,7	3,12,10	183	149	2.47665e-07	0.000237113	0.046,0.0,0.0	0.213,0.322,0.363	-0.284
30693	ENSG00000135597	REPS1	chr6	-	138907494	138907600	138903492	138905132	138908667	138908816	30693	417349450	8,4,12	216372367	16,14,18	255	149	0.000186697	0.0182578	0.968,0.981,0.956	0.887,0.939,0.923	0.052
30969	ENSG00000108523	RNF167	chr17	+	4940486	4940726	4940007	4940230	4941076	4941157	30969	20,22,19	4,2,3	10,18,13	0,0,1	298	149	0.000144515	0.0157094	0.714,0.846,0.76	1.0,1.0,0.867	-0.182
31006	ENSG00000183023	SLC8A1	chr2	-	40178386	40178493	40177751	40177855	40428472	40430271	31006	0,0,2	15,13,22	2,10,4	10,12,15	256	149	6.26199e-06	0.00211472	0.0,0.0,0.05	0.104,0.327,0.134	-0.172
31015	ENSG00000245060	LINC00847	chr5	+	180832672	180832860	180831023	180831229	180834311	180835002	31015	1,0,0	2,2,2	5,7,3	3,4,5	298	149	2.11457e-05	0.00450066	0.2,0.0,0.0	0.455,0.467,0.231	-0.318
31016	ENSG00000245060	LINC00847	chr5	+	180832672	180832860	180831648	180831806	180834311	180835002	31016	1,0,0	5,3,7	5,9,3	2,8,9	298	149	5.12508e-06	0.00181593	0.091,0.0,0.0	0.556,0.36,0.143	-0.323
31017	ENSG00000245060	LINC00847	chr5	+	180832744	180832860	180831722	180831806	180834311	180835705	31017	1,0,0	5,3,7	4,7,3	2,8,9	265	149	1.22599e-05	0.00312079	0.101,0.0,0.0	0.529,0.33,0.158	-0.305
31023	ENSG00000043514	TRIT1	chr1	-	39852730	39852876	39850118	39850261	39853969	39854068	31023	133,75,115	7,2,8	86109102	2,0,0	295	149	2.78415e-05	0.00550913	0.906,0.95,0.879	0.956,1.0,1.0	-0.074
31422	ENSG00000181392	SYNE4	chr19	-	36007124	36007268	36005332	36006671	36008216	36008367	31422	19,19,29	3,8,4	10,8,26	1,1,0	293	149	0.000124546	0.0142738	0.763,0.547,0.787	0.836,0.803,1.0	-0.181
31427	ENSG00000171574	ZNF584	chr19	+	58409940	58410091	58408648	58409165	58415523	58415646	31427	10,3,14	0,0,0	7,6,8	2,6,4	298	149	2.87314e-10	1.81927e-06	1.0,1.0,1.0	0.636,0.333,0.5	0.51
31428	ENSG00000171574	ZNF584	chr19	+	58409964	58410091	58408776	58409165	58415523	58415646	31428	13,6,18	0,0,0	7,6,8	2,6,4	276	149	3.28243e-10	1.8475e-06	1.0,1.0,1.0	0.654,0.351,0.519	0.492
31429	ENSG00000171574	ZNF584	chr19	+	58410005	58410091	58408687	58409165	58415523	58415646	31429	9,3,12	0,0,0	7,6,7	2,6,4	235	149	1.52318e-09	4.65845e-06	1.0,1.0,1.0	0.689,0.388,0.526	0.466
31431	ENSG00000171574	ZNF584	chr19	+	58415818	58415940	58415523	58415646	58416810	58417091	31431	4,4,6	9,7,5	1,3,0	10,22,16	271	149	7.20658e-05	0.0100374	0.196,0.239,0.398	0.052,0.07,0.0	0.237
31641	ENSG00000116406	EDEM3	chr1	-	184749546	184749592	184737610	184737711	184754488	184754621	31641	9,11,25	0,6,2	16,16,20	0,0,0	195	149	0.000202247	0.0190782	1.0,0.583,0.905	1.0,1.0,1.0	-0.171
31833	ENSG00000103168	TAF1C	chr16	-	84184850	84184899	84183696	84183778	84186900	84187049	31833	12,19,6	0,0,0	15,8,12	4,2,3	198	149	6.93725e-06	0.0022383	1.0,1.0,1.0	0.738,0.751,0.751	0.253
31834	ENSG00000103168	TAF1C	chr16	-	84184850	84184989	84183696	84183778	84186900	84187045	31834	17,34,27	0,0,0	19,32,23	4,2,3	288	149	7.89514e-06	0.00240925	1.0,1.0,1.0	0.711,0.892,0.799	0.199
31836	ENSG00000103168	TAF1C	chr16	-	84184850	84185060	84183696	84183778	84186900	84186981	31836	71,70,81	0,0,0	49,61,79	4,2,3	298	149	0.000547679	0.0359791	1.0,1.0,1.0	0.86,0.938,0.929	0.091
31927	ENSG00000139714	MORN3	chr12	-	121654273	121654433	121652727	121652808	121659190	121659348	31927	19,35,22	3,8,0	17,19,26	2,0,0	298	149	0.00075565	0.0439528	0.76,0.686,1.0	0.81,1.0,1.0	-0.121
31998	ENSG00000163607	GTPBP8	chr3	+	112995134	112995265	112993025	112993124	112996891	112996991	31998	213211262	8,2,4	158211228	13,14,8	280	149	0.00036881	0.0277599	0.934,0.982,0.972	0.866,0.889,0.938	0.065
32021	ENSG00000287725		chr11	+	69086522	69086604	69085847	69085930	69087111	69087206	32021	27,20,35	0,0,1	16,16,35	3,6,0	231	149	0.000102443	0.0125651	1.0,1.0,0.958	0.775,0.632,1.0	0.184
32030	ENSG00000109180	OCIAD1	chr4	+	48831226	48831496	48831062	48831141	48832619	48832682	32030	74,46,69	14,11,7	51,95,73	3,3,3	298	149	5.44282e-05	0.0082302	0.725,0.676,0.831	0.895,0.941,0.924	-0.176
32045	ENSG00000289565		chr1	-	145919186	145919306	145917780	145917816	145925862	145925927	32045	0,0,3	9,3,3	1,6,5	2,1,2	269	149	0.000275594	0.0231518	0.0,0.0,0.356	0.217,0.769,0.581	-0.404
32048	ENSG00000119725	ZNF410	chr14	+	73892026	73892107	73886860	73886915	73893796	73893932	32048	25,33,24	5,4,3	7,37,6	0,0,0	230	149	3.94954e-06	0.00155089	0.764,0.842,0.838	1.0,1.0,1.0	-0.185
32168	ENSG00000143164	DCAF6	chr1	+	168022987	168023047	168004532	168004793	168038370	168038488	32168	90,65,109	208160187	50,79,69	49,98,102	209	149	0.000563883	0.0367147	0.236,0.225,0.294	0.421,0.365,0.325	-0.119
32290	ENSG00000095906	NUBP2	chr16	+	1785638	1785902	1782994	1783036	1786536	1786655	32290	4,1,0	41,32,36	2,6,10	19,23,50	298	149	0.000622618	0.0388415	0.047,0.015,0.0	0.05,0.115,0.091	-0.065
32616	ENSG00000126070	AGO3	chr1	+	35982620	35982712	35973374	35973511	36004340	36004475	32616	4,3,4	29,30,25	5,7,14	9,16,28	241	149	0.000389826	0.0286189	0.079,0.058,0.09	0.256,0.213,0.236	-0.159
32681	ENSG00000114796	KLHL24	chr3	+	183643479	183643542	183635619	183635747	183650295	183650590	32681	14,17,16	0,5,2	15,12,10	0,0,0	212	149	0.000662867	0.0402535	1.0,0.705,0.849	1.0,1.0,1.0	-0.149
32939	ENSG00000172965	MIR4435-2HG	chr2	-	111248147	111248241	111208755	111208977	111344060	111344237	32939	29,28,16	0,3,0	13,24,20	2,6,3	243	149	0.000689501	0.0413341	1.0,0.851,1.0	0.799,0.71,0.803	0.18
32957	ENSG00000172965	MIR4435-2HG	chr2	-	111469786	111469987	111429308	111429620	111494556	111494685	32957	10,9,13	3,4,0	20,15,14	0,0,0	298	149	4.3263e-05	0.00720899	0.625,0.529,1.0	1.0,1.0,1.0	-0.282
32968	ENSG00000172965	MIR4435-2HG	chr2	-	111479906	111480061	111477335	111477481	111494884	111495029	32968	10,11,18	6,2,2	6,13,10	0,1,0	298	149	3.29238e-05	0.00606674	0.455,0.733,0.818	1.0,0.867,1.0	-0.287
33016	ENSG00000158864	NDUFS2	chr1	+	161213156	161213182	161212591	161212654	161213379	161213475	33016	2,0,6	8,13,9	0,0,0	4,3,14	175	149	0.000175082	0.017845	0.176,0.0,0.362	0.0,0.0,0.0	0.179
33045	ENSG00000076685	NT5C2	chr10	-	103139405	103139479	103106588	103106706	103174857	103174982	33045	123,99,109	15,7,18	79128128	6,2,2	223	149	1.18144e-05	0.00303792	0.846,0.904,0.802	0.898,0.977,0.977	-0.1
33218	ENSG00000145687	SSBP2	chr5	-	81489249	81489309	81474495	81474562	81615472	81615557	33218	30,18,39	4,0,6	9,32,29	0,0,0	209	149	3.97729e-05	0.00682962	0.842,1.0,0.823	1.0,1.0,1.0	-0.112
33219	ENSG00000145687	SSBP2	chr5	-	81513627	81513717	81474495	81474562	81615472	81615557	33219	39,37,47	4,0,6	29,46,48	0,0,0	239	149	5.70934e-05	0.00852795	0.859,1.0,0.83	1.0,1.0,1.0	-0.104
33276	ENSG00000039319	ZFYVE16	chr5	+	80411645	80411773	80408023	80408153	80434108	80434217	33276	0,0,0	50,32,48	12,0,6	29,25,25	277	149	2.00629e-07	0.00021173	0.0,0.0,0.0	0.182,0.0,0.114	-0.099
33350	ENSG00000072210	ALDH3A2	chr17	+	19673199	19673275	19671767	19671956	19675495	19675499	33350	1,2,1	1,0,1	0,1,1	1,0,2	225	149	0.000156094	0.0165899	0.398,1.0,0.398	0.0,1.0,0.249	0.182
33376	ENSG00000144026	ZNF514	chr2	-	95157350	95157439	95153132	95153259	95165030	95165668	33376	11,10,10	3,2,7	12,11,2	0,0,1	238	149	3.30547e-05	0.00606674	0.697,0.758,0.472	1.0,1.0,0.556	-0.21
33527	ENSG00000120029	ARMH3	chr10	-	102009976	102010023	102009373	102009449	102011722	102011783	33527	80,71,79	0,0,0	45,41,73	2,8,0	196	149	0.00058432	0.0373769	1.0,1.0,1.0	0.945,0.796,1.0	0.086
33715	ENSG00000007341	ST7L	chr1	-	112550600	112550693	112541789	112542090	112555867	112556018	33715	28,37,35	2,7,9	23,41,35	16,23,14	242	149	0.000690613	0.0413519	0.896,0.765,0.705	0.47,0.523,0.606	0.256
33820	ENSG00000116141	MARK1	chr1	+	220576645	220576736	220528376	220528873	220579353	220579557	33820	5,3,4	16,10,24	0,0,2	16,19,28	240	149	0.000122542	0.0141914	0.162,0.157,0.094	0.0,0.0,0.042	0.124
34013	ENSG00000014914	MTMR11	chr1	-	149933609	149933942	149933405	149933530	149934190	149934326	34013	150,72,150	4,9,1	72133115	0,1,0	298	149	0.000138341	0.0154018	0.949,0.8,0.987	1.0,0.985,1.0	-0.083
34015	ENSG00000014914	MTMR11	chr1	-	149933854	149933942	149933405	149933530	149934190	149934326	34015	77,38,80	4,9,1	44,66,63	0,1,0	237	149	4.47277e-05	0.00738021	0.924,0.726,0.981	1.0,0.976,1.0	-0.115
34377	ENSG00000137936	BCAR3	chr1	-	93723298	93723536	93706091	93706142	93845566	93845712	34377	0,3,0	4,2,3	0,3,1	1,0,0	298	149	0.000483072	0.0333841	0.0,0.429,0.0	0.0,1.0,1.0	-0.524
34683	ENSG00000138172	CALHM2	chr10	-	103451082	103451285	103450295	103450800	103452155	103452370	34683	28,18,27	0,0,1	22,18,26	0,7,2	298	149	0.000164548	0.0172072	1.0,1.0,0.931	1.0,0.562,0.867	0.167
34697	ENSG00000163568	AIM2	chr1	-	159073237	159073519	159068567	159068701	159076632	159076766	34697	67,62,92	13,11,4	66,105,69	1,5,0	298	149	2.8908e-05	0.00563173	0.72,0.738,0.92	0.971,0.913,1.0	-0.169
34738	ENSG00000111011	RSRC2	chr12	-	122513766	122513874	122511108	122511188	122514711	122514728	34738	6,5,9	3,7,6	11,14,13	0,0,2	257	149	1.59829e-07	0.000176006	0.537,0.293,0.465	1.0,1.0,0.79	-0.498
34744	ENSG00000111011	RSRC2	chr12	-	122520503	122520581	122518838	122519051	122521384	122521428	34744	42,21,55	1,0,1	33,47,32	3,8,4	227	149	1.06234e-05	0.00289322	0.965,1.0,0.973	0.878,0.794,0.84	0.142
34837	ENSG00000162591	MEGF6	chr1	-	3492638	3492767	3490911	3490959	3493770	3493797	34837	69,56,96	9,6,2	41,56,77	0,0,2	278	149	3.20985e-05	0.00603231	0.804,0.833,0.963	1.0,1.0,0.954	-0.118
34990	ENSG00000180098	TRNAU1AP	chr1	+	28571866	28571900	28567293	28567413	28577499	28577744	34990	26,7,45	2,0,7	7,26,16	0,1,0	183	149	0.000641571	0.039489	0.914,1.0,0.84	1.0,0.955,1.0	-0.067
34999	ENSG00000198925	ATG9A	chr2	-	219227921	219228053	219227769	219227813	219228433	219228482	34999	130,86,97	3,4,9	74119114	0,0,0	281	149	3.18151e-06	0.00140826	0.958,0.919,0.851	1.0,1.0,1.0	-0.091
35001	ENSG00000198925	ATG9A	chr2	-	219227921	219228079	219227769	219227813	219228433	219228485	35001	90,65,75	3,4,9	43,89,80	0,0,0	298	149	9.04333e-07	0.000565554	0.938,0.89,0.806	1.0,1.0,1.0	-0.122
35042	ENSG00000085871	MGST2	chr4	+	139687659	139687740	139678542	139678642	139695196	139695267	35042	0,0,0	52,13,33	0,14,0	38,37,33	230	149	0.000167387	0.017397	0.0,0.0,0.0	0.0,0.197,0.0	-0.066
35067	ENSG00000078177	N4BP2	chr4	+	40080370	40080479	40073454	40073551	40095530	40095610	35067	2,1,2	0,2,0	0,2,0	3,0,1	258	149	0.000239619	0.0213893	1.0,0.224,1.0	0.0,1.0,0.0	0.408
35151	ENSG00000073417	PDE8A	chr15	+	85115438	85115487	85113376	85113447	85115983	85116119	35151	49,46,42	2,8,0	19,49,35	0,0,0	198	149	0.000352816	0.0270791	0.949,0.812,1.0	1.0,1.0,1.0	-0.08
35435	ENSG00000184677	ZBTB40	chr1	+	22502298	22502441	22491399	22491533	22506048	22506241	35435	39,39,63	6,6,3	40,57,46	0,0,2	292	149	1.55114e-05	0.00355541	0.768,0.768,0.915	1.0,1.0,0.921	-0.157
35484	ENSG00000169155	ZBTB43	chr9	+	126808792	126808915	126805039	126805132	126832486	126838210	35484	44,54,68	0,2,1	22,60,33	5,7,1	272	149	0.000162074	0.0170633	1.0,0.937,0.974	0.707,0.824,0.948	0.144
35604	ENSG00000213593	TMX2	chr11	+	57737835	57738026	57737607	57737668	57738663	57738770	35604	45,30,31	4,5,1	14,21,20	0,0,1	298	149	0.000272982	0.0230347	0.849,0.75,0.939	1.0,1.0,0.909	-0.124
35784	ENSG00000089022	MAPKAPK5	chr12	+	111868752	111868861	111867571	111867669	111870270	111870360	35784	174180265	12,10,8	114237222	2,4,2	258	149	0.000206281	0.0192438	0.893,0.912,0.95	0.971,0.972,0.985	-0.058
35793	ENSG00000109320	NFKB1	chr4	+	102510879	102510949	102501329	102501788	102525511	102525557	35793	4,3,0	19,11,23	8,13,12	10,25,12	219	149	2.96214e-05	0.00570534	0.125,0.157,0.0	0.352,0.261,0.405	-0.245
36050	ENSG00000143363	PRUNE1	chr1	+	151024610	151024795	151017811	151017904	151025514	151025673	36050	88,83,94	2,14,6	52,91,56	0,2,0	298	149	5.78816e-06	0.00199459	0.957,0.748,0.887	1.0,0.958,1.0	-0.122
36072	ENSG00000177873	ZNF619	chr3	+	40483652	40483723	40482587	40482704	40486805	40488259	36072	6,6,5	4,7,13	2,2,0	12,6,10	220	149	0.000789399	0.0453648	0.504,0.367,0.207	0.101,0.184,0.0	0.264
36215	ENSG00000117335	CD46	chr1	+	207767012	207767823	207759638	207759724	207770320	207770362	36215	15,32,19	2,4,2	16,35,29	0,1,0	298	149	0.000143886	0.0156746	0.789,0.8,0.826	1.0,0.946,1.0	-0.177
36216	ENSG00000117335	CD46	chr1	+	207767012	207768772	207759638	207759724	207770320	207770362	36216	2,0,2	2,4,2	4,6,2	0,1,0	298	149	6.19995e-08	8.97328e-05	0.333,0.0,0.333	1.0,0.75,1.0	-0.695
36218	ENSG00000117335	CD46	chr1	+	207767778	207767823	207759638	207759724	207770320	207770362	36218	12,24,20	2,4,2	9,30,28	0,1,0	194	149	0.000311783	0.0249505	0.822,0.822,0.885	1.0,0.958,1.0	-0.143
36252	ENSG00000119004	CYP20A1	chr2	+	203246754	203246921	203245845	203245895	203251966	203252109	36252	30,17,30	7,2,2	17,47,17	0,0,2	298	149	0.000183249	0.0181975	0.682,0.81,0.882	1.0,1.0,0.81	-0.145
36366	ENSG00000204149	AGAP6	chr10	+	49988120	49988215	49987164	49987234	49988750	49988938	36366	2,0,0	5,8,1	6,1,10	0,3,1	244	149	3.22486e-06	0.00140826	0.196,0.0,0.0	1.0,0.169,0.859	-0.611
36373	ENSG00000226383	LINC01876	chr2	-	156013672	156013783	156011616	156011852	156021743	156021899	36373	2,0,1	2,4,3	0,6,4	1,0,1	260	149	0.000243329	0.0215115	0.364,0.0,0.16	0.0,1.0,0.696	-0.391
36388	ENSG00000226383	LINC01876	chr2	-	156252035	156252128	156024469	156024576	156254777	156254931	36388	8,9,1	2,0,0	3,5,2	0,6,3	242	149	0.000633362	0.0392231	0.711,1.0,1.0	1.0,0.339,0.291	0.36
36654	ENSG00000139974	SLC38A6	chr14	+	60987051	60987157	60984729	60984803	61015903	61015956	36654	0,0,1	16,12,18	2,2,3	7,5,10	255	149	0.000882062	0.0493176	0.0,0.0,0.031	0.143,0.189,0.149	-0.15
36656	ENSG00000139974	SLC38A6	chr14	+	61019540	61019580	60984729	60984803	61030444	61030519	36656	3,11,3	1,4,2	3,5,11	1,0,0	189	149	0.000150111	0.0161794	0.703,0.684,0.542	0.703,1.0,1.0	-0.258
36661	ENSG00000139974	SLC38A6	chr14	+	61048247	61048297	61046066	61046167	61050511	61050636	36661	7,2,7	31,13,16	2,1,0	16,17,24	199	149	0.000215487	0.0198108	0.145,0.103,0.247	0.086,0.042,0.0	0.122
36733	ENSG00000096093	EFHC1	chr6	+	52423686	52423828	52420344	52420473	52423945	52424167	36733	0,0,1	38,31,44	10,3,1	17,42,26	291	149	6.62908e-05	0.00951282	0.0,0.0,0.012	0.231,0.035,0.019	-0.091
36762	ENSG00000122483	CCDC18	chr1	+	93205509	93205631	93201891	93201988	93207106	93207398	36762	124143129	0,0,17	117128176	0,0,0	271	149	3.04276e-05	0.00577764	1.0,1.0,0.807	1.0,1.0,1.0	-0.064
36786	ENSG00000143951	WDPCP	chr2	-	63571374	63571626	63492855	63492940	63588196	63588518	36786	1,0,1	8,4,8	2,4,6	7,4,7	298	149	9.88084e-05	0.0123586	0.059,0.0,0.059	0.125,0.333,0.3	-0.213
36977	ENSG00000163257	DCAF16	chr4	-	17805106	17805225	17800654	17804771	17810446	17810757	36977	92,58,92	9,7,4	69,66,76	12,21,17	268	149	0.000218705	0.0199977	0.85,0.822,0.927	0.762,0.636,0.713	0.163
37088	ENSG00000143157	POGK	chr1	+	166847493	166847592	166840954	166841088	166848937	166849208	37088	134112150	12,8,8	102140168	6,3,0	248	149	0.000584881	0.0373769	0.87,0.894,0.918	0.911,0.966,1.0	-0.065
37243	ENSG00000114098	ARMC8	chr3	+	138241782	138241983	138238019	138239528	138245087	138245183	37243	306206325	12,5,2	153248302	9,17,25	298	149	8.99457e-06	0.00260359	0.927,0.954,0.988	0.895,0.879,0.858	0.079
37290	ENSG00000166377	ATP9B	chr18	+	79176812	79176907	79154501	79154555	79193182	79193263	37290	26,26,22	3,1,5	23,14,35	0,0,1	244	149	0.000112308	0.0134176	0.841,0.941,0.729	1.0,1.0,0.955	-0.148
37335	ENSG00000198093	ZNF649	chr19	-	51899797	51899912	51896858	51896978	51900092	51900294	37335	1,1,1	34,29,38	6,2,2	13,12,21	264	149	0.000618042	0.0387863	0.016,0.019,0.015	0.207,0.086,0.051	-0.098
37539	ENSG00000138688	BLTP1	chr4	+	122226706	122226835	122224476	122224677	122229120	122229240	37539	17,28,47	7,10,5	29,40,24	2,0,3	278	149	0.00057986	0.0373016	0.566,0.6,0.834	0.886,1.0,0.811	-0.232
37646	ENSG00000175105	ZNF654	chr3	+	88128808	88129011	88113114	88113196	88129686	88129826	37646	18,20,18	7,2,8	7,13,24	0,2,1	298	149	0.000811783	0.0462561	0.562,0.833,0.529	1.0,0.765,0.923	-0.255
37674	ENSG00000119950	MXI1	chr10	+	110244827	110244873	110228188	110228321	110279179	110279294	37674	12,7,8	2,0,0	2,3,2	2,1,2	195	149	0.000891642	0.0496887	0.821,1.0,1.0	0.433,0.696,0.433	0.42
37744	ENSG00000127989	MTERF1	chr7	-	91880054	91880113	91870928	91874764	91880656	91880679	37744	25,32,20	0,0,2	14,29,19	4,0,7	208	149	0.000233498	0.0209718	1.0,1.0,0.878	0.715,1.0,0.66	0.168
37941	ENSG00000158882	TOMM40L	chr1	+	161226887	161226955	161226303	161226604	161227257	161227350	37941	79,61,73	10,4,8	39,77,68	0,0,0	217	149	2.57087e-08	4.82334e-05	0.844,0.913,0.862	1.0,1.0,1.0	-0.127
38056	ENSG00000166669	ATF7IP2	chr16	+	10457371	10457529	10440363	10440462	10472109	10472183	38056	13,4,7	3,0,4	9,3,12	0,0,0	298	149	2.72567e-05	0.00545737	0.684,1.0,0.467	1.0,1.0,1.0	-0.283
38168	ENSG00000075151	EIF4G3	chr1	-	20997600	20997633	20981047	20981227	21002712	21002808	38168	1,1,1	47,42,63	8,1,10	52,54,46	182	149	3.68339e-05	0.00659313	0.017,0.019,0.013	0.112,0.015,0.151	-0.076
38173	ENSG00000075151	EIF4G3	chr1	-	21001198	21001312	20997600	20997633	21002712	21002808	38173	9,4,5	1,0,1	5,14,10	6,1,6	263	149	0.000582059	0.0373225	0.836,1.0,0.739	0.321,0.888,0.486	0.293
38258	ENSG00000122705	CLTA	chr9	+	36197550	36197588	36190920	36191273	36204067	36204179	38258	21,23,14	0,5,3	15,24,20	0,0,0	187	149	0.000245407	0.0216197	1.0,0.786,0.788	1.0,1.0,1.0	-0.142
38271	ENSG00000126091	ST3GAL3	chr1	+	43801281	43801541	43792101	43792149	43814890	43814933	38271	0,1,0	23,7,13	4,2,8	7,13,22	298	149	1.33077e-05	0.00327239	0.0,0.067,0.0	0.222,0.071,0.154	-0.127
38322	ENSG00000169231	THBS3	chr1	-	155203512	155203539	155203222	155203305	155204854	155204957	38322	8,2,4	4,0,4	4,6,15	0,0,0	176	149	7.23385e-06	0.00229133	0.629,1.0,0.458	1.0,1.0,1.0	-0.304
38416	ENSG00000074603	DPP8	chr15	-	65454262	65454415	65451959	65452102	65463760	65463906	38416	44,18,32	0,1,0	26,49,39	4,6,0	298	149	0.000203994	0.0191716	1.0,0.9,1.0	0.765,0.803,1.0	0.111
38418	ENSG00000074603	DPP8	chr15	-	65456224	65456371	65451959	65452102	65463760	65463845	38418	90,55,70	0,1,0	54,85,68	4,6,0	296	149	0.000645278	0.039616	1.0,0.965,1.0	0.872,0.877,1.0	0.072
38481	ENSG00000135253	KCP	chr7	-	128886654	128886737	128886463	128886557	128887214	128887300	38481	2,1,1	0,0,0	0,1,0	2,0,1	232	149	1.01059e-05	0.00281277	1.0,1.0,1.0	0.0,1.0,0.0	0.667
38554	ENSG00000187535	IFT140	chr16	-	1568216	1568334	1566160	1566291	1571406	1571534	38554	34,43,40	0,0,1	16,56,27	5,3,3	267	149	1.91249e-05	0.00414024	1.0,1.0,0.957	0.641,0.912,0.834	0.19
38704	ENSG00000270629	NBPF14	chr1	-	148593597	148593700	148592551	148592766	148595542	148595717	38704	29,18,43	3,5,7	31,22,21	0,0,0	252	149	2.0919e-07	0.00021626	0.851,0.68,0.784	1.0,1.0,1.0	-0.228
38709	ENSG00000104714	ERICH1	chr8	-	690897	691096	673766	674047	692477	692612	38709	7,1,5	49,50,48	2,20,10	37,49,23	298	149	0.000758363	0.0440546	0.067,0.01,0.05	0.026,0.169,0.179	-0.082
38902	ENSG00000167065	DUSP18	chr22	-	30663012	30663260	30652050	30652297	30663403	30663506	38902	3,4,6	0,0,0	1,12,8	6,0,2	298	149	6.34008e-05	0.00916877	1.0,1.0,1.0	0.077,1.0,0.667	0.419
38978	ENSG00000144426	NBEAL1	chr2	+	203115984	203116070	203113014	203113318	203122253	203122343	38978	27,22,29	2,0,0	28,19,19	5,2,10	235	149	4.43691e-06	0.00166486	0.895,1.0,1.0	0.78,0.858,0.546	0.237
39018	ENSG00000243701	DUBR	chr3	+	107248577	107248831	107240714	107241087	107285319	107285531	39018	8,2,12	1,0,8	0,0,0	2,2,5	298	149	1.59814e-09	4.65845e-06	0.8,1.0,0.429	0.0,0.0,0.0	0.743
39057	ENSG00000069812	HES2	chr1	-	6419240	6419340	6415231	6419153	6419606	6419702	39057	19,22,15	3,1,4	13,16,6	0,0,0	249	149	4.0963e-05	0.00691673	0.791,0.929,0.692	1.0,1.0,1.0	-0.196
39103	ENSG00000132155	RAF1	chr3	-	12611949	12612098	12609232	12609335	12618514	12618747	39103	166106170	11,2,16	115153189	1,1,7	298	149	0.000448976	0.0317743	0.883,0.964,0.842	0.983,0.987,0.931	-0.071
39220	ENSG00000151233	GXYLT1	chr12	-	42129758	42129851	42118999	42119171	42144425	42144874	39220	6,5,5	1,0,1	3,4,0	3,0,9	242	149	0.000241231	0.0214382	0.787,1.0,0.755	0.381,1.0,0.0	0.387
39623	ENSG00000107643	MAPK8	chr10	+	48325896	48325965	48308094	48308288	48401611	48401782	39623	26,26,24	7,4,11	16,15,18	19,18,12	218	149	0.000390801	0.028649	0.717,0.816,0.599	0.365,0.363,0.506	0.299
39663	ENSG00000144120	TMEM177	chr2	+	119680831	119681123	119679202	119679276	119685657	119686507	39663	6,8,5	2,6,0	10,10,6	0,1,0	298	149	6.35312e-05	0.00916877	0.6,0.4,1.0	1.0,0.833,1.0	-0.278
39744	ENSG00000279457	WASH9P	chr1	-	187754	187890	187375	187577	188129	188266	39744	10,6,14	0,1,0	2,28,24	3,2,5	285	149	0.00010063	0.0124634	1.0,0.758,1.0	0.258,0.88,0.715	0.302
39769	ENSG00000162852	CNST	chr1	+	246621428	246621634	246591511	246591941	246631893	246631924	39769	48,46,62	8,3,4	43,52,47	2,1,0	298	149	0.000375419	0.0280077	0.75,0.885,0.886	0.915,0.963,1.0	-0.119
39844	ENSG00000204138	PHACTR4	chr1	+	28457831	28457859	28432930	28433046	28459084	28459239	39844	6,7,12	0,0,0	10,8,5	2,2,3	177	149	5.07393e-05	0.00790847	1.0,1.0,1.0	0.808,0.771,0.584	0.279
39925	ENSG00000197134	ZNF257	chr19	+	22060507	22060628	22052451	22052635	22072808	22072935	39925	7,6,2	3,2,1	0,4,3	6,8,11	270	149	0.000109843	0.0132481	0.563,0.623,0.525	0.0,0.216,0.131	0.455
40223	ENSG00000204406	MBD5	chr2	+	148054390	148054449	148021392	148021684	148178699	148178793	40223	5,12,5	2,2,7	1,2,1	7,7,2	208	149	0.000253373	0.0220242	0.642,0.811,0.338	0.093,0.17,0.264	0.421
40313	ENSG00000159423	ALDH4A1	chr1	-	18876314	18876467	18875381	18875503	18877207	18877255	40313	32,25,30	2,0,8	21,33,47	1,0,0	298	149	0.000128592	0.0145727	0.889,1.0,0.652	0.913,1.0,1.0	-0.124
40823	ENSG00000157193	LRP8	chr1	-	53275630	53275753	53271226	53271346	53280586	53280715	40823	69,55,38	2,3,11	22,41,58	0,0,0	272	149	2.75011e-06	0.00124384	0.95,0.909,0.654	1.0,1.0,1.0	-0.162
40953	ENSG00000135541	AHI1	chr6	-	135302711	135302817	135300499	135300558	135315901	135316040	40953	7,1,4	0,0,1	2,0,2	3,1,2	255	149	6.31447e-07	0.000438172	1.0,1.0,0.7	0.28,0.0,0.369	0.684
40958	ENSG00000135541	AHI1	chr6	-	135315901	135316040	135302711	135302817	135318518	135318616	40958	7,0,8	27,23,27	0,0,0	4,59,30	288	149	6.50914e-06	0.00216926	0.118,0.0,0.133	0.0,0.0,0.0	0.084
41066	ENSG00000163617	CCDC191	chr3	-	114046590	114046732	114042702	114042846	114056376	114056549	41066	25,20,37	0,0,1	16,30,27	0,6,2	291	149	0.000321454	0.0254034	1.0,1.0,0.95	1.0,0.719,0.874	0.119
41120	ENSG00000009413	REV3L	chr6	-	111358821	111359014	111357013	111357125	111363852	111363978	41120	142131154	2,0,0	98208134	10,2,5	298	149	4.50402e-05	0.00738778	0.973,1.0,1.0	0.831,0.981,0.931	0.077
41269	ENSG00000293434	AHSA2P	chr2	+	61185979	61186081	61185501	61185618	61186445	61186497	41269	1,5,4	78,86,96	0,22,23	67,82,67	251	149	1.2094e-06	0.000702622	0.008,0.033,0.024	0.0,0.137,0.169	-0.08
41279	ENSG00000115363	EVA1A	chr2	-	75526111	75526199	75522364	75522487	75561256	75561329	41279	16,13,13	3,5,2	11,24,20	0,0,0	237	149	5.48484e-07	0.000402667	0.77,0.62,0.803	1.0,1.0,1.0	-0.269
41291	ENSG00000137413	TAF8	chr6	+	42068464	42068607	42066311	42066459	42077099	42077239	41291	55,40,84	2,0,8	42,51,50	0,0,0	292	149	0.000183286	0.0181975	0.933,1.0,0.843	1.0,1.0,1.0	-0.075
41292	ENSG00000137413	TAF8	chr6	+	42068503	42068607	42066311	42066459	42077099	42077239	41292	24,20,25	2,0,8	13,19,23	0,0,0	253	149	2.90814e-05	0.00563173	0.876,1.0,0.648	1.0,1.0,1.0	-0.159
41348	ENSG00000158863	FHIP2B	chr8	+	22089760	22089854	22089183	22089298	22094439	22094518	41348	3,3,2	3,1,6	1,0,0	7,1,6	243	149	4.71565e-05	0.00754077	0.38,0.648,0.17	0.081,0.0,0.0	0.372
41409	ENSG00000003393	ALS2	chr2	-	201719985	201720128	201718076	201718210	201723042	201723120	41409	17,3,10	83,49,21	2,3,2	42,54,61	292	149	6.80578e-05	0.00968409	0.095,0.03,0.195	0.024,0.028,0.016	0.084
41517	ENSG00000144674	GOLGA4	chr3	+	37273535	37273601	37251394	37251484	37281957	37282272	41517	70,59,55	7,3,1	32,62,58	14,7,10	215	149	0.000715845	0.0421381	0.874,0.932,0.974	0.613,0.86,0.801	0.169
41628	ENSG00000113312	TTC1	chr5	+	160051128	160051183	160043132	160043169	160065276	160065487	41628	7,4,4	1,4,1	5,13,2	0,0,0	204	149	0.000185371	0.018234	0.836,0.422,0.745	1.0,1.0,1.0	-0.332
41825	ENSG00000272602	ZNF595	chr4	+	59429	59556	53294	53491	85730	87521	41825	156,66,239	0,0,2	147100123	3,8,3	276	149	0.00017465	0.0178368	1.0,1.0,0.985	0.964,0.871,0.957	0.064
41864	ENSG00000064763	FAR2	chr12	+	29333631	29333734	29332599	29332727	29340807	29341121	41864	24,35,37	3,1,4	16,24,25	0,0,0	252	149	0.00052848	0.0351321	0.825,0.954,0.845	1.0,1.0,1.0	-0.125
41956	ENSG00000274840	BALR6	chr3	+	18016617	18016711	18013654	18013774	18041448	18041541	41956	2,2,2	1,4,3	2,4,3	2,0,0	243	149	0.000374243	0.0280024	0.551,0.235,0.29	0.38,1.0,1.0	-0.435
42035	ENSG00000284879	NCAL1	chr2	+	87700983	87701053	87606592	87606769	87707761	87707910	42035	16,5,9	1,0,8	5,19,14	0,0,0	219	149	0.000250432	0.02191	0.916,1.0,0.434	1.0,1.0,1.0	-0.217
42053	ENSG00000074964	ARHGEF10L	chr1	+	17648553	17648675	17640201	17640302	17654635	17654665	42053	28,27,41	7,1,1	23,34,47	0,0,1	271	149	0.000217492	0.0199228	0.687,0.937,0.958	1.0,1.0,0.963	-0.127
42216	ENSG00000225470	JPX	chrX	+	73962730	73962801	73946998	73947374	73998767	73998844	42216	2,1,2	0,0,1	2,2,2	0,7,1	220	149	0.000776131	0.0447787	1.0,1.0,0.575	1.0,0.162,0.575	0.279
42232	ENSG00000225470	JPX	chrX	+	73994839	73994961	73946998	73947374	73998767	73998844	42232	13,14,14	0,0,1	9,24,10	0,7,1	271	149	0.000222667	0.0202503	1.0,1.0,0.885	1.0,0.653,0.846	0.129
42281	ENSG00000249915	PDCD6	chr5	+	304176	304221	272710	272772	314416	314806	42281	59,82,61	2,0,0	31,75,79	6,9,2	194	149	1.04244e-05	0.00286988	0.958,1.0,1.0	0.799,0.865,0.968	0.109
42537	ENSG00000233184	DPH5-DT	chr1	+	101077362	101077508	101075394	101075716	101083460	101083574	42537	34,30,34	5,4,2	14,27,27	0,0,0	295	149	5.74384e-06	0.00199459	0.774,0.791,0.896	1.0,1.0,1.0	-0.18
42594	ENSG00000099812	MISP	chr19	+	761624	761663	759908	760039	763500	764318	42594	80,67,74	0,2,0	53,80,75	5,0,8	188	149	0.000368095	0.0277599	1.0,0.964,1.0	0.894,1.0,0.881	0.063
42699	ENSG00000166526	ZNF3	chr7	-	100079535	100079656	100077017	100077433	100081634	100081703	42699	46,53,88	1,6,10	32,93,64	0,1,3	270	149	0.000664323	0.0402535	0.962,0.83,0.829	1.0,0.981,0.922	-0.094
42933	ENSG00000173166	RAPH1	chr2	-	203470238	203470313	203461847	203461925	203477075	203477156	42933	5,5,2	1,2,3	1,0,0	7,2,9	224	149	1.34959e-07	0.000163894	0.769,0.624,0.307	0.087,0.0,0.0	0.538
42966	ENSG00000060140	STYK1	chr12	-	10667288	10667455	10634566	10634686	10673965	10674050	42966	0,1,0	8,8,18	5,3,8	4,8,10	298	149	2.27886e-07	0.000226349	0.0,0.059,0.0	0.385,0.158,0.286	-0.257
42989	ENSG00000144935	TRPC1	chr3	+	142791018	142791158	142784703	142785040	142802168	142802344	42989	27,21,24	4,0,3	16,21,9	0,0,0	289	149	0.000763907	0.044235	0.777,1.0,0.805	1.0,1.0,1.0	-0.139
43064	ENSG00000060339	CCAR1	chr10	+	68756525	68756632	68755475	68755536	68757293	68757377	43064	1,1,2	11,21,29	5,4,4	7,16,6	256	149	0.000184289	0.0181975	0.05,0.027,0.039	0.294,0.127,0.28	-0.195
43168	ENSG00000100038	TOP3B	chr22	-	21975904	21976187	21975639	21975807	21982729	21982793	43168	2,1,1	30,19,27	6,2,7	9,16,8	298	149	2.63593e-05	0.00538411	0.032,0.026,0.018	0.25,0.059,0.304	-0.179
43170	ENSG00000100038	TOP3B	chr22	-	21975980	21976187	21975639	21975807	21982729	21982787	43170	4,0,1	30,19,27	13,3,16	9,16,8	298	149	3.22482e-07	0.00027743	0.062,0.0,0.018	0.419,0.086,0.5	-0.308
43243	ENSG00000168765	GSTM4	chr1	+	109659789	109659959	109658999	109659110	109661164	109661700	43243	3,10,10	8,1,9	0,2,2	11,23,9	298	149	2.90604e-05	0.00563173	0.158,0.833,0.357	0.0,0.042,0.1	0.402
43262	ENSG00000160050	CCDC28B	chr1	+	32204185	32204379	32201912	32204045	32204597	32204620	43262	10,3,14	2,4,3	7,20,22	0,0,2	298	149	5.65634e-05	0.00847714	0.714,0.273,0.7	1.0,1.0,0.846	-0.386
43263	ENSG00000160050	CCDC28B	chr1	+	32204232	32204379	32203878	32204045	32204597	32204620	43263	6,0,8	2,4,3	3,9,18	0,0,2	296	149	1.64603e-05	0.00372237	0.602,0.0,0.573	1.0,1.0,0.819	-0.548
43288	ENSG00000143420	ENSA	chr1	-	150626478	150626526	150625554	150625808	150627397	150627592	43288	39,22,59	5,14,7	23,31,37	1,2,0	197	149	2.64888e-05	0.00538883	0.855,0.543,0.864	0.946,0.921,1.0	-0.202
43330	ENSG00000132676	DAP3	chr1	+	155721516	155721618	155717005	155717128	155725381	155725411	43330	612567575	40,45,41	377652585	17,18,13	251	149	1.23447e-06	0.000702622	0.901,0.882,0.893	0.929,0.956,0.964	-0.058
43396	ENSG00000178028	DMAP1	chr1	+	44214538	44214616	44214349	44214441	44214702	44214880	43396	2,0,11	64,38,46	0,0,0	56,45,65	227	149	0.000548323	0.0359791	0.02,0.0,0.136	0.0,0.0,0.0	0.052
43408	ENSG00000151276	MAGI1	chr3	-	65448021	65448057	65442791	65442849	65453257	65453340	43408	2,0,0	9,14,17	3,3,6	1,14,7	185	149	3.0453e-05	0.00577764	0.152,0.0,0.0	0.707,0.147,0.408	-0.37
43464	ENSG00000247828	TMEM161B-DT	chr5	+	88283009	88283086	88282714	88282866	88285743	88285851	43464	4,6,4	2,2,2	0,2,6	7,10,7	226	149	0.000639976	0.039489	0.569,0.664,0.569	0.0,0.116,0.361	0.442
43534	ENSG00000290600		chr7	+	149289937	149290038	149287564	149287776	149292210	149292308	43534	10,10,7	4,0,5	4,6,5	0,1,0	250	149	0.000150044	0.0161794	0.598,1.0,0.455	1.0,0.781,1.0	-0.243
44004	ENSG00000072682	P4HA2	chr5	-	132226931	132227221	132218544	132218644	132227789	132227839	44004	5,2,2	2,4,5	0,1,1	4,2,8	298	149	0.000580483	0.0373016	0.556,0.2,0.167	0.0,0.2,0.059	0.221
44176	ENSG00000218416	GPC1-AS1	chr2	-	240450610	240450922	240449417	240449921	240456596	240456714	44176	6,8,9	1,2,3	9,5,9	0,0,0	298	149	7.21257e-05	0.0100374	0.75,0.667,0.6	1.0,1.0,1.0	-0.328
44262	ENSG00000118197	DDX59	chr1	-	200654440	200654582	200650424	200650676	200654805	200654869	44262	5,3,1	0,3,2	1,5,7	0,0,0	291	149	0.000333172	0.026045	1.0,0.339,0.204	1.0,1.0,1.0	-0.486
44327	ENSG00000132763	MMACHC	chr1	+	45507355	45507550	45500299	45500413	45508211	45508364	44327	87,104,78	3,0,0	57113117	7,3,4	298	149	0.000641118	0.039489	0.935,1.0,1.0	0.803,0.95,0.936	0.082
44473	ENSG00000164136	IL15	chr4	+	141688821	141689035	141656185	141656307	141719365	141719476	44473	2,2,11	9,6,15	2,11,8	0,2,2	298	149	2.73912e-05	0.0054627	0.1,0.143,0.268	1.0,0.733,0.667	-0.63
44735	ENSG00000135821	GLUL	chr1	-	182390496	182390852	182388571	182388750	182391174	182391346	44735	2,2,2	70,60,76	5,4,12	33,35,57	298	149	1.86274e-05	0.0040848	0.014,0.016,0.013	0.07,0.054,0.095	-0.059
44831	ENSG00000124343	XG	chrX	+	2770549	2770591	2752039	2752335	2774715	2774739	44831	50,38,60	9,6,9	18,44,44	0,0,1	191	149	9.41008e-08	0.000122225	0.813,0.832,0.839	1.0,1.0,0.972	-0.163
45080	ENSG00000143793	C1orf35	chr1	-	228102898	228103049	228102241	228102688	228103133	228103320	45080	48,41,52	0,4,7	33,40,59	0,2,0	298	149	0.000549537	0.0360121	1.0,0.837,0.788	1.0,0.909,1.0	-0.095
45097	ENSG00000172113	NME6	chr3	-	48300526	48300634	48298426	48298523	48301278	48301325	45097	6,1,8	29,25,26	0,0,2	14,28,22	257	149	0.000182121	0.0181975	0.107,0.023,0.151	0.0,0.0,0.05	0.077
45098	ENSG00000172113	NME6	chr3	-	48300526	48300634	48298426	48298523	48301352	48301387	45098	6,2,4	28,15,22	0,0,2	15,20,40	257	149	0.000324564	0.0254743	0.111,0.072,0.095	0.0,0.0,0.028	0.083
45366	ENSG00000081026	MAGI3	chr1	+	113682211	113682302	113681197	113681336	113682896	113685923	45366	0,4,4	1,2,5	0,0,0	4,3,2	240	149	3.17966e-05	0.00601004	0.0,0.554,0.332	0.0,0.0,0.0	0.295
45369	ENSG00000144401	METTL21A	chr2	-	207620640	207620694	207612722	207613443	207621805	207621917	45369	6,5,8	17,11,10	1,3,2	16,21,23	203	149	0.000288638	0.0237939	0.206,0.25,0.37	0.044,0.095,0.06	0.209
45381	ENSG00000035115	SH3YL1	chr2	-	224867	224920	218796	219001	229965	230044	45381	85,39,50	186180202	13,39,47	139216227	202	149	0.000842805	0.0475425	0.252,0.138,0.154	0.065,0.118,0.132	0.076
45383	ENSG00000035115	SH3YL1	chr2	-	233118	233229	231136	231191	234159	234272	45383	232190238	13,29,31	161246247	5,12,11	260	149	6.55496e-05	0.00943318	0.911,0.79,0.815	0.949,0.922,0.928	-0.094
45538	ENSG00000077157	PPP1R12B	chr1	+	202445045	202445228	202442446	202442572	202448988	202449097	45538	7,4,7	3,0,3	5,9,10	0,0,0	298	149	0.000127445	0.0145076	0.538,1.0,0.538	1.0,1.0,1.0	-0.308
45619	ENSG00000159023	EPB41	chr1	+	28993329	28993542	28987430	28987905	29011864	29011907	45619	171120113	13,6,0	78,113,89	0,0,0	298	149	4.02979e-06	0.00155827	0.868,0.909,1.0	1.0,1.0,1.0	-0.074
45620	ENSG00000159023	EPB41	chr1	+	28997214	28997319	28987430	28987905	29011864	29011907	45620	58,60,76	13,6,0	42,39,53	0,0,0	254	149	1.4528e-06	0.000776273	0.724,0.854,1.0	1.0,1.0,1.0	-0.141
45635	ENSG00000159023	EPB41	chr1	+	29068732	29068768	29064981	29065158	29097806	29097935	45635	11,7,3	61,42,68	0,0,0	42,64,64	185	149	1.92657e-07	0.000207644	0.127,0.118,0.034	0.0,0.0,0.0	0.093
45639	ENSG00000159023	EPB41	chr1	+	29096154	29096604	29068732	29068768	29097806	29097904	45639	49,56,61	8,7,3	23,53,40	0,0,0	298	149	2.15379e-07	0.000218205	0.754,0.8,0.91	1.0,1.0,1.0	-0.179
46516	ENSG00000131778	CHD1L	chr1	+	147280025	147280191	147276103	147276257	147285323	147285487	46516	197202248	6,3,6	132213185	10,23,14	298	149	1.54055e-06	0.000796306	0.943,0.971,0.954	0.868,0.822,0.869	0.103
46517	ENSG00000131778	CHD1L	chr1	+	147284350	147284499	147276103	147276257	147285323	147285487	46517	331350437	6,3,6	212380399	10,23,14	298	149	4.61449e-06	0.00169385	0.965,0.983,0.973	0.914,0.892,0.934	0.06
46596	ENSG00000254485		chr3	-	9355800	9355859	9349684	9350066	9362839	9363006	46596	0,0,1	5,3,4	0,2,11	1,3,2	208	149	0.000135975	0.0152726	0.0,0.0,0.152	0.0,0.323,0.798	-0.323
46725	ENSG00000134058	CDK7	chr5	+	69254601	69254669	69235393	69235453	69258042	69258153	46725	2,1,3	7,0,0	0,1,1	1,4,6	217	149	0.000373464	0.0280024	0.164,1.0,1.0	0.0,0.147,0.103	0.638
46990	ENSG00000115419	GLS	chr2	+	190920214	190920248	190913192	190913364	190921023	190921056	46990	4,0,1	5,7,0	4,4,1	0,1,0	183	149	4.82593e-06	0.00174616	0.394,0.0,1.0	1.0,0.765,1.0	-0.457
47020	ENSG00000205423	CNEP1R1	chr16	+	50029724	50029798	50026159	50026467	50033396	50033506	47020	66,69,98	0,2,1	41,47,47	5,0,13	223	149	5.75809e-06	0.00199459	1.0,0.958,0.985	0.846,1.0,0.707	0.13
47183	ENSG00000162604	TM2D1	chr1	-	61723712	61723772	61709328	61709437	61724901	61725144	47183	86,80,69	2,13,11	71131110	1,5,4	209	149	0.000672051	0.0404797	0.968,0.814,0.817	0.981,0.949,0.951	-0.094
47584	ENSG00000243943	ZNF512	chr2	+	27600690	27600815	27599969	27600053	27601355	27601442	47584	108,95,145	0,0,2	83,82,89	1,14,0	274	149	8.62312e-05	0.0112502	1.0,1.0,0.975	0.978,0.761,1.0	0.079
47840	ENSG00000293271	SLC44A3-AS1	chr1	-	94732257	94732437	94679424	94679607	94819955	94820266	47840	5,0,0	1,2,1	6,2,3	0,0,1	298	149	2.38649e-05	0.00494428	0.714,0.0,0.0	1.0,1.0,0.6	-0.629
48106	ENSG00000138101	DTNB	chr2	-	25455404	25455494	25451547	25451635	25482795	25482873	48106	54,69,56	3,2,5	46,55,65	0,0,0	239	149	0.000365698	0.0276489	0.918,0.956,0.875	1.0,1.0,1.0	-0.084
48458	ENSG00000168061	SAC3D1	chr11	+	65043024	65043164	65041244	65041866	65044224	65044673	48458	20,6,4	5,3,7	4,14,8	0,0,1	289	149	9.304e-07	0.000574761	0.673,0.508,0.228	1.0,1.0,0.805	-0.465
48582	ENSG00000138658	ZGRF1	chr4	-	112603523	112603697	112587279	112587929	112606007	112606091	48582	6,5,8	0,0,0	0,9,4	3,2,0	298	149	0.000701873	0.0417415	1.0,1.0,1.0	0.0,0.692,1.0	0.436
48586	ENSG00000138658	ZGRF1	chr4	-	112609378	112609429	112606007	112606091	112612523	112612588	48586	43,25,31	10,2,15	37,52,29	0,0,0	200	149	3.83576e-10	1.92756e-06	0.762,0.903,0.606	1.0,1.0,1.0	-0.243
48649	ENSG00000152061	RABGAP1L	chr1	+	174877391	174877605	174875545	174875713	174957456	174957549	48649	162110170	5,9,4	85141145	0,3,0	298	149	0.000156433	0.0165899	0.942,0.859,0.955	1.0,0.959,1.0	-0.068
49324	ENSG00000106853	PTGR1	chr9	-	111564156	111564262	111562576	111563231	111574733	111574842	49324	20,10,46	0,0,0	16,22,19	0,8,3	255	149	3.61879e-06	0.00147833	1.0,1.0,1.0	1.0,0.616,0.787	0.199
49357	ENSG00000143537	ADAM15	chr1	+	155060762	155060832	155060204	155060343	155061903	155061975	49357	33,37,37	0,0,0	17,30,36	2,0,9	219	149	1.13851e-05	0.00300376	1.0,1.0,1.0	0.853,1.0,0.731	0.139
49360	ENSG00000143537	ADAM15	chr1	+	155061414	155061489	155060204	155060343	155061903	155061975	49360	2,7,5	0,0,0	2,2,7	2,0,9	224	149	3.69418e-06	0.00148518	1.0,1.0,1.0	0.399,1.0,0.341	0.42
49364	ENSG00000143537	ADAM15	chr1	+	155061417	155061489	155060204	155060343	155061903	155061975	49364	3,3,3	0,0,0	0,1,4	2,0,9	221	149	1.34301e-06	0.00074449	1.0,1.0,1.0	0.0,1.0,0.231	0.59
49465	ENSG00000123552	USP45	chr6	-	99468536	99468618	99465079	99465136	99476142	99476207	49465	23,24,32	0,0,0	16,24,13	2,4,6	231	149	1.42359e-07	0.000163894	1.0,1.0,1.0	0.838,0.795,0.583	0.261
49466	ENSG00000123552	USP45	chr6	-	99482752	99482883	99476142	99476230	99488199	99488295	49466	53,67,64	0,0,0	50,75,58	1,4,5	280	149	0.000221412	0.0201724	1.0,1.0,1.0	0.964,0.909,0.861	0.089
49611	ENSG00000149231	CCDC82	chr11	-	96385936	96386020	96383961	96384761	96386253	96386293	49611	1,4,2	97,71,75	7,11,5	64,51,62	233	149	8.17958e-05	0.0107902	0.007,0.035,0.017	0.065,0.121,0.049	-0.059
49656	ENSG00000236107	SCN1A-AS1	chr2	+	166263711	166263806	166251833	166251912	166277087	166277247	49656	5,3,0	2,6,1	0,1,0	1,2,6	244	149	0.000313602	0.025017	0.604,0.234,0.0	0.0,0.234,0.0	0.201
49684	ENSG00000138468	SENP7	chr3	-	101398860	101399055	101372007	101372126	101458954	101459052	49684	26,25,27	6,0,3	29,27,35	1,0,1	298	149	0.00066165	0.0402535	0.684,1.0,0.818	0.935,1.0,0.946	-0.126
49826	ENSG00000198369	SPRED2	chr2	-	65334604	65334773	65331986	65332051	65344718	65344799	49826	183184189	0,2,0	134199132	0,14,13	298	149	3.17118e-08	5.35464e-05	1.0,0.979,1.0	1.0,0.877,0.835	0.089
49855	ENSG00000236548	RNF217-AS1	chr6	-	124931695	124931738	124786459	124786530	124935007	124935117	49855	10,10,9	5,2,3	4,10,12	1,0,0	192	149	3.33107e-05	0.00609165	0.608,0.795,0.7	0.756,1.0,1.0	-0.218
49999	ENSG00000290927		chr16	+	31702534	31702681	31700562	31700738	31703155	31703363	49999	44,69,43	3,4,7	34,62,57	0,2,1	296	149	0.000477529	0.0331731	0.881,0.897,0.756	1.0,0.94,0.966	-0.124
50201	ENSG00000181381	DDX60L	chr4	-	168379725	168379830	168379362	168379504	168384611	168384812	50201	33,43,29	1,0,0	27,31,31	4,0,12	254	149	5.85979e-06	0.00200563	0.951,1.0,1.0	0.798,1.0,0.602	0.184
50215	ENSG00000135912	TTLL4	chr2	+	218736311	218736376	218727268	218727347	218737578	218737978	50215	8,0,2	11,11,24	0,0,0	12,9,9	214	149	0.000196344	0.0188643	0.336,0.0,0.055	0.0,0.0,0.0	0.13
50297	ENSG00000242288	BMS1P4-AGAP5	chr10	-	73722388	73722577	73721361	73721504	73725960	73726040	50297	19,27,26	3,0,4	25,26,43	0,0,0	298	149	0.000629436	0.0391224	0.76,1.0,0.765	1.0,1.0,1.0	-0.158
50348	ENSG00000205517	RGL3	chr19	-	11415936	11416148	11411252	11411444	11416613	11416662	50348	29,21,30	5,4,0	17,36,33	0,0,0	298	149	1.58099e-05	0.00359133	0.744,0.724,1.0	1.0,1.0,1.0	-0.177
50649	ENSG00000237765	FAM200B	chr4	+	15684849	15684959	15681756	15681901	15686235	15686396	50649	0,1,0	18,21,43	6,8,3	22,33,34	259	149	7.2373e-06	0.00229133	0.0,0.027,0.0	0.136,0.122,0.048	-0.093
50650	ENSG00000237765	FAM200B	chr4	+	15684849	15684959	15681795	15681968	15686235	15686396	50650	0,1,0	14,19,33	7,8,4	24,11,22	259	149	3.03818e-07	0.00027543	0.0,0.029,0.0	0.144,0.295,0.095	-0.168
50652	ENSG00000237765	FAM200B	chr4	+	15684885	15684959	15681860	15682021	15686235	15686606	50652	0,1,2	17,9,25	4,6,1	6,12,8	223	149	0.00028958	0.0238133	0.0,0.069,0.051	0.308,0.25,0.077	-0.172
50675	ENSG00000196141	SPATS2L	chr2	+	200378140	200378371	200372108	200372251	200383866	200384017	50675	2,7,7	0,0,0	1,5,4	7,0,2	298	149	6.86176e-06	0.00222814	1.0,1.0,1.0	0.067,1.0,0.5	0.478
50701	ENSG00000100523	DDHD1	chr14	-	53093315	53093444	53091784	53091932	53103682	53103856	50701	22,14,17	0,0,1	12,41,15	0,9,3	278	149	5.15007e-05	0.00800251	1.0,1.0,0.901	1.0,0.709,0.728	0.155
50769	ENSG00000180902	D2HGDH	chr2	+	241749298	241749399	241748835	241748942	241750150	241750294	50769	1,2,6	1,0,1	0,1,7	4,3,4	250	149	0.000204675	0.0192001	0.373,1.0,0.781	0.0,0.166,0.511	0.492
50845	ENSG00000115694	STK25	chr2	-	241508005	241508135	241501356	241501708	241508442	241508556	50845	38,37,59	6,3,0	8,19,34	0,0,0	279	149	0.000226511	0.0204531	0.772,0.868,1.0	1.0,1.0,1.0	-0.12
51021	ENSG00000173540	GMPPB	chr3	-	49722863	49723114	49722595	49722754	49723253	49723302	51021	58,67,69	1,0,0	51,65,60	0,3,7	298	149	0.000304399	0.0246463	0.967,1.0,1.0	1.0,0.915,0.811	0.08
51083	ENSG00000135966	TGFBRAP1	chr2	-	105284315	105284398	105280381	105280723	105296355	105296510	51083	142113129	0,0,1	74100123	0,6,8	232	149	7.04468e-05	0.00991265	1.0,1.0,0.988	1.0,0.915,0.908	0.055
51093	ENSG00000004897	CDC27	chr17	-	47171916	47172064	47169916	47170042	47181561	47181637	51093	226194189	6,6,10	155236191	1,1,0	297	149	4.38727e-06	0.00165852	0.95,0.942,0.905	0.987,0.992,1.0	-0.061
51097	ENSG00000204054	LINC00963	chr9	+	129490843	129491128	129488806	129489299	129503322	129504274	51097	0,1,0	9,20,11	2,3,5	8,9,14	298	149	0.00012262	0.0141914	0.0,0.024,0.0	0.111,0.143,0.152	-0.127
51108	ENSG00000204054	LINC00963	chr9	+	129502909	129503139	129493418	129493595	129503322	129503672	51108	18,9,15	54,37,56	21,33,22	37,28,43	298	149	0.000666012	0.0402595	0.143,0.108,0.118	0.221,0.371,0.204	-0.142
51561	ENSG00000182795	C1orf116	chr1	-	207024886	207025064	207018521	207023480	207032578	207032756	51561	119115147	0,11,1	81110123	11,24,20	298	149	2.71745e-08	4.91625e-05	1.0,0.839,0.987	0.786,0.696,0.755	0.196
51562	ENSG00000182795	C1orf116	chr1	-	207027493	207027679	207018521	207023480	207032578	207032756	51562	88,82,67	0,11,1	47,93,79	11,24,20	298	149	5.19116e-07	0.000392483	1.0,0.788,0.971	0.681,0.66,0.664	0.251
51966	ENSG00000171612	SLC25A33	chr1	+	9570257	9570358	9567283	9567361	9579953	9580234	51966	90,87,71	6,0,7	46,88,82	0,0,0	250	149	4.94585e-05	0.00778065	0.899,1.0,0.858	1.0,1.0,1.0	-0.081
51967	ENSG00000171612	SLC25A33	chr1	+	9573345	9573412	9567283	9567361	9579953	9580234	51967	70,53,69	6,0,7	37,60,54	0,0,0	216	149	4.08356e-05	0.00691673	0.889,1.0,0.872	1.0,1.0,1.0	-0.08
51997	ENSG00000142733	MAP3K6	chr1	-	27364660	27364684	27364203	27364394	27364772	27364912	51997	12,10,23	3,0,0	3,7,10	2,5,2	173	149	0.000483799	0.0333887	0.775,1.0,1.0	0.564,0.547,0.812	0.284
52153	ENSG00000157259	GATAD1	chr7	+	92449091	92449213	92448751	92448877	92450700	92450760	52153	10,6,10	95,52,75	6,29,31	57,86,69	271	149	0.000349237	0.0269679	0.055,0.06,0.068	0.055,0.156,0.198	-0.075
52303	ENSG00000163875	MEAF6	chr1	-	37496546	37496604	37495873	37495918	37501803	37501996	52303	71,35,67	297242293	61,97,85	141235238	207	149	2.27152e-06	0.00107539	0.147,0.094,0.141	0.237,0.229,0.205	-0.096
52470	ENSG00000186187	ZNRF1	chr16	+	75084428	75084637	74999344	75000095	75093571	75093667	52470	6,2,4	37,24,35	0,0,0	39,32,41	298	149	0.000496193	0.0339192	0.075,0.04,0.054	0.0,0.0,0.0	0.056
52605	ENSG00000156521	TYSND1	chr10	-	70143841	70143972	70137980	70140141	70145420	70146700	52605	13,12,23	3,1,6	21,16,16	0,0,0	280	149	6.11813e-07	0.000430444	0.698,0.865,0.671	1.0,1.0,1.0	-0.255
52738	ENSG00000074582	BCS1L	chr2	+	218660306	218660482	218659716	218659743	218660938	218661307	52738	5,4,7	17,5,20	0,0,1	7,14,23	298	149	2.72859e-06	0.00124384	0.128,0.286,0.149	0.0,0.0,0.021	0.181
52755	ENSG00000169599	NFU1	chr2	-	69423581	69423717	69419537	69419604	69431901	69432005	52755	171136155	4,1,2	88142163	2,16,6	285	149	0.000260195	0.0224157	0.957,0.986,0.976	0.958,0.823,0.934	0.068
52758	ENSG00000188760	TMEM198	chr2	+	219547505	219548081	219544688	219544893	219549151	219549354	52758	0,1,5	1,4,2	5,5,9	0,0,0	298	149	2.43344e-09	5.86992e-06	0.0,0.111,0.556	1.0,1.0,1.0	-0.778
53247	ENSG00000150556	LYPD6B	chr2	+	149161448	149161477	149160763	149160835	149205252	149205322	53247	5,12,11	59,35,75	12,28,15	22,55,44	178	149	0.000471898	0.0330172	0.066,0.223,0.109	0.313,0.299,0.222	-0.145
53264	ENSG00000115970	THADA	chr2	-	43560233	43560385	43552203	43552339	43566697	43566821	53264	65,56,52	4,0,13	50,72,63	3,0,0	298	149	0.00028529	0.0236138	0.89,1.0,0.667	0.893,1.0,1.0	-0.112
53484	ENSG00000151687	ANKAR	chr2	+	189705022	189705224	189696149	189696369	189706937	189707146	53484	5,18,19	0,0,1	2,8,6	3,4,1	298	149	1.76334e-06	0.000866163	1.0,1.0,0.905	0.25,0.5,0.75	0.468
53811	ENSG00000120896	SORBS3	chr8	+	22565825	22565872	22565265	22565354	22566344	22566484	53811	4,6,7	0,3,4	6,7,2	0,0,0	196	149	3.851e-05	0.00672676	1.0,0.603,0.571	1.0,1.0,1.0	-0.275
54013	ENSG00000166436	TRIM66	chr11	-	8678133	8678169	8674805	8674883	8679619	8679814	54013	0,1,2	11,11,5	6,9,8	9,7,17	185	149	5.28536e-05	0.00809818	0.0,0.068,0.244	0.349,0.509,0.275	-0.274
54021	ENSG00000135976	ANKRD36	chr2	+	97127066	97127134	97118343	97118517	97142639	97142668	54021	10,2,4	1,0,1	2,2,1	0,8,5	217	149	0.000102229	0.0125651	0.873,1.0,0.733	1.0,0.147,0.121	0.446
54146	ENSG00000119772	DNMT3A	chr2	-	25249656	25249724	25248036	25248252	25274940	25275087	54146	2,2,3	7,5,7	0,0,0	4,6,4	217	149	0.000252926	0.0220242	0.164,0.215,0.227	0.0,0.0,0.0	0.202
54231	ENSG00000285756		chrX	-	3818441	3818500	3817527	3817778	3828505	3829387	54231	9,14,23	5,2,1	8,11,4	0,0,0	208	149	5.22593e-05	0.00807087	0.563,0.834,0.943	1.0,1.0,1.0	-0.22
54237	ENSG00000285756		chrX	-	3822072	3822285	3818656	3818703	3822373	3822580	54237	10,0,1	0,5,3	2,2,3	0,0,0	298	149	4.70075e-07	0.000372064	1.0,0.0,0.143	1.0,1.0,1.0	-0.619
54260	ENSG00000268362		chr19	+	24042442	24042722	24033445	24033621	24046183	24046279	54260	0,5,4	7,5,16	0,0,0	5,19,15	298	149	0.000225544	0.020402	0.0,0.333,0.111	0.0,0.0,0.0	0.148
54263	ENSG00000268362		chr19	+	24048936	24049014	24046183	24046279	24049404	24049548	54263	1,0,0	8,6,8	2,5,5	4,22,3	227	149	3.55236e-05	0.00638115	0.076,0.0,0.0	0.247,0.13,0.522	-0.274
54270	ENSG00000268362		chr19	+	24057930	24058106	24049404	24049548	24063815	24063941	54270	4,2,14	1,0,0	2,1,1	1,1,2	298	149	0.000200858	0.0190689	0.667,1.0,1.0	0.5,0.333,0.2	0.545
54571	ENSG00000148832	PAOX	chr10	+	133383959	133384212	133381459	133381659	133388955	133389068	54571	14,32,22	2,4,4	20,29,23	0,0,0	298	149	3.49824e-06	0.00147833	0.778,0.8,0.733	1.0,1.0,1.0	-0.23
54642	ENSG00000163644	PPM1K	chr4	-	88278535	88278642	88277142	88277243	88284405	88284590	54642	1,2,3	4,2,2	6,6,2	1,0,1	256	149	3.88261e-05	0.00673025	0.127,0.368,0.466	0.777,1.0,0.538	-0.451
54644	ENSG00000114735	HEMK1	chr3	+	50572114	50572208	50571709	50571801	50577051	50577132	54644	42,37,52	5,1,4	32,53,52	0,0,0	243	149	8.8779e-05	0.0113853	0.837,0.958,0.889	1.0,1.0,1.0	-0.105
54982	ENSG00000225190	PLEKHM1	chr17	-	45475887	45476073	45475099	45475726	45477899	45478147	54982	0,0,2	12,20,21	0,7,7	16,13,12	298	149	4.8433e-05	0.00766695	0.0,0.0,0.045	0.0,0.212,0.226	-0.131
55057	ENSG00000115392	FANCL	chr2	-	58162865	58162888	58161521	58161638	58163433	58163517	55057	39,48,50	12,3,7	43,55,69	0,4,3	172	149	0.000746159	0.0435956	0.738,0.933,0.861	1.0,0.923,0.952	-0.114
55127	ENSG00000131748	STARD3	chr17	+	39658708	39658820	39658404	39658522	39659050	39659106	55127	38,30,60	12,0,0	35,55,40	0,0,1	261	149	0.000576226	0.0371838	0.644,1.0,1.0	1.0,1.0,0.958	-0.105
55203	ENSG00000123472	ATPAF1	chr1	-	46645160	46645256	46632736	46635970	46652580	46652628	55203	231180268	12,21,23	166218247	10,4,4	245	149	3.89285e-05	0.00673025	0.921,0.839,0.876	0.91,0.971,0.974	-0.073
55316	ENSG00000144036	EXOC6B	chr2	-	72182893	72182905	72179308	72179461	72184074	72184187	55316	0,0,0	82,42,68	1,5,4	27,38,62	161	149	0.000791522	0.0454081	0.0,0.0,0.0	0.033,0.109,0.056	-0.066
55394	ENSG00000049167	ERCC8	chr5	-	60890272	60890401	60887439	60887520	60890888	60891086	55394	22,21,11	33,31,46	2,4,7	29,45,36	278	149	8.51962e-06	0.0025238	0.263,0.266,0.114	0.036,0.045,0.094	0.156
55738	ENSG00000288558	DUS4L-BCAP29	chr7	+	107571144	107571266	107567049	107567186	107575187	107575310	55738	78,90,63	3,2,10	39,89,94	0,2,0	271	149	6.7762e-05	0.00966917	0.935,0.961,0.776	1.0,0.961,1.0	-0.096
55756	ENSG00000203995	ZYG11A	chr1	+	52885832	52885894	52881470	52881665	52886955	52887053	55756	59,52,55	12,6,0	34,57,67	0,3,0	211	149	0.000100102	0.0124284	0.776,0.86,1.0	1.0,0.931,1.0	-0.098
55818	ENSG00000164291	ARSK	chr5	+	95580891	95580942	95567889	95568049	95582915	95583198	55818	13,1,1	15,4,11	2,0,0	15,15,22	200	149	2.37564e-05	0.00494428	0.392,0.157,0.063	0.09,0.0,0.0	0.174
55887	ENSG00000119912	IDE	chr10	-	92480792	92480916	92479276	92479421	92483254	92483337	55887	4,3,2	54,50,67	7,16,6	43,72,38	273	149	0.000241213	0.0214382	0.039,0.032,0.016	0.082,0.108,0.079	-0.061
56228	ENSG00000157184	CPT2	chr1	+	53212780	53212816	53210014	53211319	53213263	53213846	56228	4,0,3	78,68,102	2,7,16	51,104,72	185	149	0.000278202	0.0232936	0.04,0.0,0.023	0.031,0.051,0.152	-0.057
56673	ENSG00000143933	CALM2	chr2	-	47172413	47172459	47170733	47170764	47176276	47176470	56673	12,7,7	4,0,3	7,22,13	0,0,2	195	149	0.000600082	0.0380119	0.696,1.0,0.641	1.0,1.0,0.832	-0.165
56744	ENSG00000089060	SLC8B1	chr12	-	113320330	113320498	113318963	113319071	113320580	113320686	56744	22,10,21	6,2,3	3,14,18	0,0,1	298	149	1.91247e-05	0.00414024	0.647,0.714,0.778	1.0,1.0,0.9	-0.254
56948	ENSG00000090975	PITPNM2	chr12	-	122989786	122989948	122988723	122988872	122990544	122990709	56948	1,6,6	0,1,1	1,2,4	3,2,4	298	149	2.66891e-05	0.00540785	1.0,0.75,0.75	0.143,0.333,0.333	0.564
57024	ENSG00000094880	CDC23	chr5	-	138206546	138206680	138202112	138202155	138212990	138213063	57024	103,82,70	0,1,11	66,79,78	0,0,0	283	149	0.000167892	0.017397	1.0,0.977,0.77	1.0,1.0,1.0	-0.084
57115	ENSG00000169826	CSGALNACT2	chr10	+	43167003	43167098	43163865	43164044	43175950	43176032	57115	72,52,64	0,8,5	49,57,72	2,0,0	244	149	0.000238546	0.0213494	1.0,0.799,0.887	0.937,1.0,1.0	-0.084
57271	ENSG00000107890	ANKRD26	chr10	-	27080648	27080771	27079088	27079161	27082802	27082833	57271	2,4,4	24,3,14	0,1,0	4,24,10	272	149	0.000286707	0.0236924	0.044,0.422,0.135	0.0,0.022,0.0	0.193
57345	ENSG00000134324	LPIN1	chr2	+	11764203	11764289	11763022	11763286	11765532	11765625	57345	0,0,1	8,6,7	2,5,1	3,8,8	235	149	0.000282692	0.0234755	0.0,0.0,0.083	0.297,0.284,0.073	-0.19
57389	ENSG00000006468	ETV1	chr7	-	13989267	13989464	13989007	13989139	13989562	13989666	57389	3,3,9	8,2,3	2,8,2	0,1,0	298	149	3.33532e-06	0.0014329	0.158,0.429,0.6	1.0,0.8,1.0	-0.538
57420	ENSG00000170275	CRTAP	chr3	+	33132554	33132700	33124407	33124579	33142394	33143158	57420	3,3,4	1,1,0	0,0,0	5,5,6	295	149	1.58764e-11	1.34039e-07	0.602,0.602,1.0	0.0,0.0,0.0	0.735
57536	ENSG00000083097	DOP1A	chr6	+	83113322	83113421	83110124	83110314	83118887	83118987	57536	19,13,23	4,4,7	7,14,18	0,0,0	248	149	6.57872e-08	9.25699e-05	0.741,0.661,0.664	1.0,1.0,1.0	-0.311
57550	ENSG00000138162	TACC2	chr10	+	122143571	122143706	122132608	122132734	122195039	122195176	57550	6,3,6	8,4,18	0,2,0	6,6,7	284	149	0.000201425	0.0190718	0.282,0.282,0.149	0.0,0.149,0.0	0.188
58065	ENSG00000065427	KARS1	chr16	-	75644282	75644462	75641563	75641723	75647463	75647655	58065	95103156	1,3,1	85141144	6,6,12	298	149	6.04648e-05	0.00887798	0.979,0.945,0.987	0.876,0.922,0.857	0.085
58089	ENSG00000153294	ADGRF4	chr6	+	47708223	47708278	47707229	47707338	47710734	47710886	58089	124114110	23,25,23	76,94,114	1,11,1	204	149	1.18091e-07	0.00014955	0.797,0.769,0.777	0.982,0.862,0.988	-0.163
58193	ENSG00000112419	PHACTR2	chr6	+	143753753	143753912	143748927	143749065	143765260	143765474	58193	41,31,48	2,1,10	38,36,38	1,0,1	298	149	0.000154761	0.0165392	0.911,0.939,0.706	0.95,1.0,0.95	-0.115
58457	ENSG00000177728	TMEM94	chr17	+	75492238	75492337	75491690	75491852	75492473	75492742	58457	0,0,2	8,8,8	5,3,1	10,5,4	248	149	0.000616895	0.0387863	0.0,0.0,0.131	0.231,0.265,0.131	-0.165
58458	ENSG00000177728	TMEM94	chr17	+	75492238	75492337	75491698	75491900	75492473	75492742	58458	0,0,1	20,9,15	5,3,1	11,16,11	248	149	0.000488517	0.0335316	0.0,0.0,0.039	0.215,0.101,0.052	-0.11
58791	ENSG00000137857	DUOX1	chr15	+	45131470	45131647	45130017	45130098	45131917	45132024	58791	4,4,10	0,1,0	0,1,5	1,4,2	298	149	3.23128e-07	0.00027743	1.0,0.667,1.0	0.0,0.111,0.556	0.667
58792	ENSG00000137857	DUOX1	chr15	+	45131470	45131662	45129932	45130098	45131917	45132024	58792	4,3,5	0,1,0	0,0,5	1,4,2	298	149	2.48085e-07	0.000237113	1.0,0.6,1.0	0.0,0.0,0.556	0.681
58800	ENSG00000079691	CARMIL1	chr6	+	25612739	25612886	25610121	25610181	25619446	25620530	58800	4,0,1	54,61,72	11,8,8	37,50,59	296	149	8.98238e-07	0.000565554	0.036,0.0,0.007	0.13,0.075,0.064	-0.075
59082	ENSG00000152601	MBNL1	chr3	+	152432716	152432920	152414940	152415111	152445281	152445474	59082	258209245	5,4,16	144279276	0,1,4	298	149	2.98626e-05	0.00573	0.963,0.963,0.884	1.0,0.993,0.972	-0.052
59095	ENSG00000231889	TRAF3IP2-AS1	chr6	+	111484743	111484861	111483476	111483665	111574620	111574802	59095	0,0,2	5,10,6	4,4,3	0,5,5	267	149	7.83205e-05	0.0104958	0.0,0.0,0.157	1.0,0.309,0.251	-0.468
59199	ENSG00000251629	LINC02241	chr5	+	20749523	20749607	20736951	20737101	20807852	20807913	59199	1,3,3	10,4,7	0,0,0	1,8,1	233	149	0.00065447	0.039944	0.06,0.324,0.215	0.0,0.0,0.0	0.2
59650	ENSG00000173041	ZNF680	chr7	-	64544305	64544432	64543706	64543802	64562924	64563041	59650	24,30,50	1,0,0	14,40,40	0,5,4	276	149	0.000192546	0.0187209	0.928,1.0,1.0	1.0,0.812,0.844	0.091
59719	ENSG00000196655	TRAPPC4	chr11	+	119019142	119019317	119018765	119018970	119021759	119021886	59719	213209280	7,11,7	181260240	1,3,2	298	149	0.0001269	0.014478	0.938,0.905,0.952	0.989,0.977,0.984	-0.052
59795	ENSG00000137221	TJAP1	chr6	+	43478658	43478718	43477522	43477628	43497880	43497977	59795	7,7,5	5,2,2	9,6,7	0,2,0	209	149	0.000376752	0.0280658	0.5,0.714,0.641	1.0,0.681,1.0	-0.275
59823	ENSG00000124608	AARS2	chr6	-	44306493	44306532	44306279	44306391	44306922	44307031	59823	4,13,13	0,0,0	1,16,5	0,6,2	188	149	1.51227e-05	0.00352398	1.0,1.0,1.0	1.0,0.679,0.665	0.219
59941	ENSG00000170006	TMEM154	chr4	-	152647183	152647327	152644414	152644442	152652537	152652576	59941	15,0,1	32,31,24	1,0,1	24,57,34	293	149	8.9534e-05	0.0114451	0.192,0.0,0.021	0.021,0.0,0.015	0.059
59945	ENSG00000134030	CTIF	chr18	+	48636613	48636685	48619537	48619745	48663751	48663811	59945	5,6,6	0,0,1	3,3,10	6,3,0	221	149	7.01329e-05	0.00989596	1.0,1.0,0.802	0.252,0.403,1.0	0.382
60200	ENSG00000229043	ZFAND2A-DT	chr7	+	1162961	1163217	1160431	1160623	1163451	1163495	60200	4,7,9	0,3,3	2,8,20	0,1,1	298	149	0.000498175	0.0339644	1.0,0.538,0.6	1.0,0.8,0.909	-0.19
60226	ENSG00000168944	CEP120	chr5	-	123422949	123423030	123418358	123418515	123423508	123423531	60226	8,8,16	0,0,0	6,2,11	4,2,1	230	149	1.12773e-05	0.00299766	1.0,1.0,1.0	0.493,0.393,0.877	0.412
60328	ENSG00000129473	BCL2L2	chr14	+	23308815	23308932	23307940	23308199	23310972	23311144	60328	8,22,5	1,2,0	5,12,14	5,5,5	266	149	0.000198218	0.0189452	0.818,0.86,1.0	0.359,0.573,0.611	0.378
60656	ENSG00000105829	BET1	chr7	-	93994351	93994385	93975903	93976100	93996264	93996321	60656	41,17,32	1,0,0	12,39,34	5,2,6	183	149	1.1797e-05	0.00303792	0.971,1.0,1.0	0.661,0.941,0.822	0.182
60691	ENSG00000169919	GUSB	chr7	-	65974918	65975071	65974525	65974704	65976014	65976202	60691	144103151	37,33,43	74112128	31,52,80	298	149	0.000663665	0.0402535	0.661,0.609,0.637	0.544,0.519,0.444	0.133
60767	ENSG00000125434	SLC25A35	chr17	-	8291332	8291485	8290841	8290976	8294432	8294807	60767	11,19,22	0,0,0	5,27,16	0,3,4	298	149	0.000185971	0.0182569	1.0,1.0,1.0	1.0,0.818,0.667	0.172
60768	ENSG00000125434	SLC25A35	chr17	-	8292522	8292588	8290841	8290976	8294432	8294807	60768	4,5,9	0,0,0	7,1,7	0,3,4	215	149	7.23476e-05	0.0100407	1.0,1.0,1.0	1.0,0.188,0.548	0.421
60925	ENSG00000223646	LINC03076	chr7	+	112640079	112640218	112635837	112635922	112699329	112699522	60925	1,1,2	0,0,0	0,0,1	4,3,2	288	149	0	0	1.0,1.0,1.0	0.0,0.0,0.206	0.931
60926	ENSG00000223646	LINC03076	chr7	+	112640161	112640218	112635837	112635922	112699329	112699522	60926	14,4,7	0,0,0	5,1,1	4,3,2	206	149	1.99939e-10	1.44687e-06	1.0,1.0,1.0	0.475,0.194,0.266	0.688
60945	ENSG00000104299	INTS9	chr8	-	28812326	28812461	28796543	28796655	28813491	28813612	60945	91,81,76	1,0,1	52,60,129	13,2,0	284	149	0.000179793	0.0181066	0.979,1.0,0.976	0.677,0.94,1.0	0.113
61241	ENSG00000167103	PIP5KL1	chr9	-	127927152	127927208	127925866	127925979	127927296	127927331	61241	24,9,22	1,2,5	2,23,25	0,1,0	205	149	0.000379122	0.0281595	0.946,0.766,0.762	1.0,0.944,1.0	-0.157
61436	ENSG00000085788	DDHD2	chr8	+	38246232	38246300	38245741	38245950	38247712	38247835	61436	125124134	0,4,3	86136148	5,13,15	217	149	4.20822e-06	0.00161493	1.0,0.955,0.968	0.922,0.878,0.871	0.084
61770	ENSG00000198910	L1CAM	chrX	-	153863882	153864017	153863476	153863549	153864321	153864477	61770	29,37,22	2,0,0	12,22,23	5,2,5	284	149	1.34616e-05	0.00329426	0.884,1.0,1.0	0.557,0.852,0.707	0.256
62008	ENSG00000106443	PHF14	chr7	+	11061790	11061841	11051611	11051780	11061963	11062085	62008	184152242	1,27,18	135203199	6,0,9	200	149	0.000865078	0.0485085	0.993,0.807,0.909	0.944,1.0,0.943	-0.059
62111	ENSG00000181090	EHMT1	chr9	+	137650859	137651037	137619002	137619049	137710966	137711030	62111	2,6,2	12,10,10	0,0,1	2,19,17	298	149	0.00012802	0.0145404	0.077,0.231,0.091	0.0,0.0,0.029	0.123
62144	ENSG00000105793	GTPBP10	chr7	+	90352815	90353009	90346664	90346774	90372154	90372228	62144	63,71,82	3,9,0	49,71,58	0,0,0	298	149	4.78635e-05	0.00760054	0.913,0.798,1.0	1.0,1.0,1.0	-0.096
62480	ENSG00000119471	HSDL2	chr9	+	112403994	112404158	112380079	112380180	112405623	112405722	62480	356248336	10,15,13	240347328	2,3,4	298	149	6.82171e-06	0.00222814	0.947,0.892,0.928	0.984,0.983,0.976	-0.059
62495	ENSG00000067182	TNFRSF1A	chr12	-	6331875	6331993	6330852	6330960	6333068	6333147	62495	4,16,13	2,2,6	8,10,16	0,0,1	267	149	1.1279e-05	0.00299766	0.527,0.817,0.547	1.0,1.0,0.899	-0.336
62503	ENSG00000128563	PRKRIP1	chr7	+	102397619	102397698	102376211	102376322	102399547	102399648	62503	58,47,42	3,6,14	37,50,83	2,0,4	228	149	0.000480864	0.0333223	0.927,0.837,0.662	0.924,1.0,0.931	-0.143
62570	ENSG00000103145	HCFC1R1	chr16	-	3023473	3023530	3023232	3023361	3024180	3024234	62570	21,11,17	1,0,0	6,12,24	0,3,4	206	149	0.000895528	0.0497957	0.938,1.0,1.0	1.0,0.743,0.813	0.127
62839	ENSG00000126653	NSRP1	chr17	+	30163066	30163162	30156539	30156662	30172541	30172598	62839	1,4,2	1,1,0	0,0,3	2,1,2	245	149	5.19929e-05	0.00805428	0.378,0.709,1.0	0.0,0.0,0.477	0.537
62971	ENSG00000106077	ABHD11	chr7	-	73737220	73737360	73736563	73736691	73737561	73737735	62971	3,12,3	4,6,6	0,2,0	5,12,6	289	149	2.81755e-06	0.00126306	0.279,0.508,0.205	0.0,0.079,0.0	0.304
63012	ENSG00000003436	TFPI	chr2	-	187513615	187513646	187503647	187503770	187529363	187529485	63012	2,4,2	1,0,1	2,6,1	8,15,8	180	149	6.60324e-06	0.00218623	0.623,1.0,0.623	0.171,0.249,0.094	0.577
63095	ENSG00000214022	REPIN1	chr7	+	150370759	150370884	150368789	150368941	150371230	150371632	63095	3,10,4	0,3,0	0,0,2	1,1,2	274	149	4.51421e-06	0.00168141	1.0,0.644,1.0	0.0,0.0,0.352	0.764
63181	ENSG00000106608	URGCP	chr7	-	43910730	43910852	43887789	43887816	43926131	43926411	63181	1,5,3	1,2,1	0,0,2	2,2,6	271	149	3.777e-05	0.00672676	0.355,0.579,0.623	0.0,0.0,0.155	0.467
63226	ENSG00000141380	SS18	chr18	-	26082362	26082528	26080304	26080423	26087500	26087577	63226	10,13,14	0,0,0	3,0,1	2,3,0	298	149	9.788e-06	0.00278402	1.0,1.0,1.0	0.429,0.0,1.0	0.524
63228	ENSG00000141380	SS18	chr18	-	26084051	26084175	26082362	26082528	26087500	26087577	63228	3,2,2	9,9,14	11,4,1	3,0,1	273	149	7.15971e-05	0.0100188	0.154,0.108,0.072	0.667,1.0,0.353	-0.562
63323	ENSG00000105778	AVL9	chr7	+	32580218	32580272	32575954	32576072	32580801	32580890	63323	94,63,69	12,7,3	54,75,87	1,2,2	203	149	0.000235937	0.0211534	0.852,0.869,0.944	0.975,0.965,0.97	-0.082
63360	ENSG00000074800	ENO1	chr1	-	8870824	8870883	8867987	8868057	8871890	8871986	63360	15,10,20	5,2,6	10,14,19	0,0,2	208	149	4.50652e-05	0.00738778	0.682,0.782,0.705	1.0,1.0,0.872	-0.234
63374	ENSG00000081803	CADPS2	chr7	-	122360787	122360820	122345573	122345681	122360929	122361013	63374	9,15,15	7,1,0	13,13,25	0,0,0	182	149	0.000668675	0.0403723	0.513,0.925,1.0	1.0,1.0,1.0	-0.187
63376	ENSG00000081803	CADPS2	chr7	-	122393195	122393315	122388582	122388738	122393440	122393582	63376	0,1,0	4,3,14	2,5,3	2,10,11	269	149	0.000157639	0.0166446	0.0,0.156,0.0	0.356,0.217,0.131	-0.183
63391	ENSG00000121716	PILRB	chr7	+	100353894	100354012	100353372	100353483	100355142	100355240	63391	187130144	4,14,11	94144184	1,5,0	267	149	3.82517e-05	0.00672676	0.963,0.838,0.88	0.981,0.941,1.0	-0.08
63427	ENSG00000173852	DPY19L1	chr7	-	34973513	34973605	34957983	34958070	34989883	34989941	63427	59,45,60	0,2,0	13,47,30	3,4,2	241	149	0.000346413	0.0268254	1.0,0.933,1.0	0.728,0.879,0.903	0.141
63446	ENSG00000146757	ZNF92	chr7	+	65387901	65388028	65373798	65374000	65388805	65388901	63446	37,40,40	0,0,2	31,29,26	1,5,4	276	149	0.000169817	0.0175199	1.0,1.0,0.915	0.944,0.758,0.778	0.145
63464	ENSG00000176896	TCEANC	chrX	+	13659651	13659768	13655288	13655373	13661027	13661122	63464	1,10,4	6,0,3	2,15,9	0,0,0	266	149	3.90423e-06	0.0015451	0.085,1.0,0.428	1.0,1.0,1.0	-0.496
63717	ENSG00000122566	HNRNPA2B1	chr7	-	26190992	26191128	26189708	26190460	26192494	26192577	63717	941821911	0,38,0	547996846	0,82,87	285	149	4.18571e-10	1.92756e-06	1.0,0.919,1.0	1.0,0.864,0.836	0.073
63718	ENSG00000122566	HNRNPA2B1	chr7	-	26190992	26191650	26189940	26190460	26192494	26192577	63718	772720749	0,38,0	466830653	0,82,87	298	149	4.318e-08	6.83539e-05	1.0,0.905,1.0	1.0,0.835,0.79	0.093
63724	ENSG00000122566	HNRNPA2B1	chr7	-	26191421	26191650	26190992	26191128	26192300	26192338	63724	19,32,22	3,5,13	26,16,27	0,2,1	298	149	6.97238e-05	0.00986572	0.76,0.762,0.458	1.0,0.8,0.931	-0.25
63808	ENSG00000179406	LINC00174	chr7	-	66439134	66439304	66429883	66430017	66450070	66450236	63808	3,0,18	5,5,3	4,8,2	0,0,1	298	149	5.37277e-06	0.00189002	0.231,0.0,0.75	1.0,1.0,0.5	-0.506
63811	ENSG00000179406	LINC00174	chr7	-	66476258	66476327	66450070	66450236	66479008	66479096	63811	2,9,1	0,0,0	2,7,9	2,0,10	218	149	8.2311e-06	0.00246719	1.0,1.0,1.0	0.406,1.0,0.381	0.404
63813	ENSG00000179406	LINC00174	chr7	-	66487948	66488038	66485094	66485153	66489937	66490059	63813	5,11,4	1,2,11	5,7,8	0,2,0	239	149	0.000458461	0.0322941	0.757,0.774,0.185	1.0,0.686,1.0	-0.323
64484	ENSG00000197124	ZNF682	chr19	-	20030992	20031113	20024249	20024376	20039342	20039450	64484	0,0,1	20,10,18	2,3,4	2,5,17	270	149	7.44183e-05	0.0102384	0.0,0.0,0.03	0.356,0.249,0.115	-0.23
64609	ENSG00000168137	SETD5	chr3	+	9454004	9454101	9453738	9453868	9464424	9464954	64609	21,30,38	131103101	3,16,15	124,89,143	246	149	3.98009e-06	0.00155089	0.089,0.15,0.186	0.014,0.098,0.06	0.084
64893	ENSG00000133612	AGAP3	chr7	+	151120519	151120567	151119986	151120145	151122724	151122793	64893	0,1,2	30,19,12	6,6,6	12,11,11	197	149	5.13458e-07	0.000392483	0.0,0.038,0.112	0.274,0.292,0.292	-0.236
64997	ENSG00000122512	PMS2	chr7	-	6003742	6003792	6002452	6002636	6003971	6004058	64997	25,20,22	6,4,1	3,22,36	0,0,2	199	149	0.000305128	0.0246516	0.757,0.789,0.943	1.0,1.0,0.931	-0.147
65147	ENSG00000166579	NDEL1	chr17	+	8443926	8444176	8435921	8436045	8444259	8444357	65147	8,5,5	49,53,61	5,18,15	35,33,47	298	149	0.000585397	0.0373769	0.075,0.045,0.039	0.067,0.214,0.138	-0.087
65494	ENSG00000156170	NDUFAF6	chr8	+	94975317	94975415	94957994	94958179	94975816	94975983	65494	16,16,17	3,5,2	7,21,15	0,0,0	247	149	1.4787e-06	0.000780263	0.763,0.659,0.837	1.0,1.0,1.0	-0.247
65512	ENSG00000156170	NDUFAF6	chr8	+	95034621	95034723	95031994	95032098	95035453	95035576	65512	3,3,3	6,12,6	2,0,0	12,20,7	251	149	0.000380892	0.0281671	0.229,0.129,0.229	0.09,0.0,0.0	0.166
65756	ENSG00000112984	KIF20A	chr5	+	138185511	138185710	138185094	138185197	138185960	138186052	65756	442335481	8,10,7	199304323	18,9,22	298	149	1.72239e-05	0.00387775	0.965,0.944,0.972	0.847,0.944,0.88	0.07
65789	ENSG00000291140	AMZ2P1	chr17	-	64974554	64974641	64972753	64972927	64975559	64975579	65789	3,5,6	2,2,2	1,3,4	0,0,1	236	149	0.000232351	0.0209058	0.486,0.612,0.654	1.0,1.0,0.716	-0.321
65807	ENSG00000164162	ANAPC10	chr4	-	145097687	145097760	145095984	145096111	145098130	145098213	65807	0,0,1	11,15,6	11,3,1	8,22,20	222	149	0.000180611	0.0181528	0.0,0.0,0.101	0.48,0.084,0.032	-0.165
65907	ENSG00000167716	WDR81	chr17	+	1730379	1730487	1724703	1728626	1730754	1730945	65907	49,39,56	0,0,0	45,61,93	5,0,6	257	149	0.000151897	0.0163365	1.0,1.0,1.0	0.839,1.0,0.9	0.087
65936	ENSG00000133703	KRAS	chr12	-	25215436	25215560	25213113	25213206	25225613	25225773	65936	2,2,10	0,0,0	2,4,4	0,7,1	273	149	0.000123715	0.0142107	1.0,1.0,1.0	1.0,0.238,0.686	0.359
66220	ENSG00000171311	EXOSC1	chr10	-	97438662	97438703	97436395	97436551	97441170	97441259	66220	27,25,24	0,0,0	13,43,36	3,4,2	190	149	0.000266436	0.0227331	1.0,1.0,1.0	0.773,0.894,0.934	0.133
66222	ENSG00000171311	EXOSC1	chr10	-	97438669	97438703	97436332	97436551	97441170	97441259	66222	27,25,25	0,0,0	13,42,36	3,4,2	183	149	0.000307266	0.0247062	1.0,1.0,1.0	0.779,0.895,0.936	0.13
66449	ENSG00000005889	ZFX	chrX	+	24173606	24173723	24172714	24172800	24175388	24175443	66449	2,5,3	1,0,0	9,2,6	2,1,3	266	149	0.00041144	0.0296779	0.528,1.0,1.0	0.716,0.528,0.528	0.252
66609	ENSG00000248323	LUCAT1	chr5	-	91312294	91312495	91310626	91311032	91313077	91313229	66609	4,7,4	0,0,0	8,5,5	2,4,0	298	149	0.000206906	0.0192666	1.0,1.0,1.0	0.667,0.385,1.0	0.316
66694	ENSG00000046651	OFD1	chrX	+	13763744	13763855	13762343	13762444	13768053	13768224	66694	83,54,49	0,0,0	52,66,75	1,6,3	260	149	0.000402583	0.0292167	1.0,1.0,1.0	0.968,0.863,0.935	0.078
66698	ENSG00000123643	SLC36A1	chr5	+	151452342	151452491	151447626	151447813	151458787	151458935	66698	0,0,2	2,1,5	2,2,6	1,6,2	298	149	0.000702065	0.0417415	0.0,0.0,0.167	0.5,0.143,0.6	-0.359
66753	ENSG00000291137	GBAP1	chr1	-	155218455	155218479	155217963	155218049	155218847	155218887	66753	4,5,7	2,1,2	0,4,1	10,13,3	173	149	8.44189e-07	0.000550568	0.633,0.812,0.751	0.0,0.209,0.223	0.588
66887	ENSG00000111237	VPS29	chr12	-	110498819	110498859	110496011	110496203	110499534	110499546	66887	2,8,11	72,76,92	15,16,14	36,59,94	189	149	0.000317693	0.0252243	0.021,0.077,0.086	0.247,0.176,0.105	-0.115
66981	ENSG00000268606	MAGEA2	chrX	-	152752393	152752513	152751508	152751574	152753312	152753391	66981	20,14,28	0,0,0	6,18,19	4,3,2	269	149	1.51096e-06	0.000789064	1.0,1.0,1.0	0.454,0.769,0.84	0.312
66984	ENSG00000268606	MAGEA2	chrX	-	152753312	152753391	152751508	152751574	152753787	152753842	66984	0,0,0	1,1,1	4,3,2	1,0,0	228	149	8.74856e-14	1.47722e-09	0.0,0.0,0.0	0.723,1.0,1.0	-0.908
67103	ENSG00000044446	PHKA2	chrX	-	18899172	18899226	18897162	18897333	18900669	18900699	67103	25,25,46	1,0,0	10,16,13	0,5,2	203	149	0.00056664	0.0368469	0.948,1.0,1.0	1.0,0.701,0.827	0.14
67210	ENSG00000179241	LDLRAD3	chr11	+	36036102	36036249	35944061	35944144	36081652	36081778	67210	25,24,26	0,0,0	18,17,30	4,1,3	296	149	3.42286e-05	0.00619244	1.0,1.0,1.0	0.694,0.895,0.834	0.192
67263	ENSG00000165675	ENOX2	chrX	-	130783546	130783690	130709242	130709331	130901683	130901731	67263	13,10,21	0,0,0	19,13,20	5,6,0	293	149	2.39346e-06	0.00111232	1.0,1.0,1.0	0.659,0.524,1.0	0.272
67530	ENSG00000068354	TBC1D25	chrX	+	48541332	48541442	48539713	48539920	48558896	48559024	67530	10,8,6	1,0,0	5,8,5	1,7,0	259	149	0.000213822	0.0198014	0.852,1.0,1.0	0.742,0.397,1.0	0.238
67583	ENSG00000102054	RBBP7	chrX	-	16852415	16852550	16852045	16852122	16852748	16852875	67583	19,11,23	0,0,0	8,8,15	0,1,6	284	149	0.00017434	0.0178368	1.0,1.0,1.0	1.0,0.808,0.567	0.208
67595	ENSG00000120860	WASHC3	chr12	-	102050188	102050291	102046053	102046119	102061911	102062034	67595	17,12,10	0,0,0	7,3,6	3,4,3	252	149	9.05746e-10	3.27725e-06	1.0,1.0,1.0	0.58,0.307,0.542	0.524
67828	ENSG00000068400	GRIPAP1	chrX	-	49000565	49000689	48999437	48999504	49000860	49000959	67828	0,0,0	11,1,8	2,1,7	1,6,3	273	149	3.76939e-06	0.00150348	0.0,0.0,0.0	0.522,0.083,0.56	-0.388
67999	ENSG00000147394	ZNF185	chrX	+	152920327	152920411	152918982	152919081	152920706	152920748	67999	64,72,80	14,8,2	63,66,90	1,2,3	233	149	0.0004823	0.0333762	0.745,0.852,0.962	0.976,0.955,0.95	-0.107
68173	ENSG00000130158	DOCK6	chr19	-	11232184	11232289	11228939	11229035	11233202	11233366	68173	1,3,5	1,1,3	2,1,2	0,1,0	254	149	0.00054763	0.0359791	0.37,0.638,0.494	1.0,0.37,1.0	-0.289
68211	ENSG00000111364	DDX55	chr12	+	123607431	123607523	123606072	123606159	123607599	123607662	68211	89,94,123	4,2,8	74110124	0,0,0	241	149	4.64422e-05	0.00746849	0.932,0.967,0.905	1.0,1.0,1.0	-0.065
68219	ENSG00000111364	DDX55	chr12	+	123618668	123618837	123616510	123616603	123619447	123619716	68219	8,7,28	2,1,3	11,15,14	0,0,0	298	149	0.000704841	0.0418506	0.667,0.778,0.824	1.0,1.0,1.0	-0.244
68253	ENSG00000134013	LOXL2	chr8	-	23298835	23298947	23296896	23298122	23302026	23302163	68253	60,44,41	5,0,4	22,43,59	0,0,0	261	149	0.000506211	0.0341902	0.873,1.0,0.854	1.0,1.0,1.0	-0.091
68378	ENSG00000253363		chr8	-	36765056	36765205	36700963	36701893	36774145	36774280	68378	2,0,0	0,2,3	8,1,3	1,0,2	298	149	0.000543993	0.0358809	1.0,0.0,0.0	0.8,1.0,0.429	-0.41
68569	ENSG00000166169	POLL	chr10	-	101582762	101582891	101580247	101580416	101587245	101587406	68569	13,14,22	2,0,0	7,29,19	0,6,4	278	149	0.000751876	0.0438286	0.777,1.0,1.0	1.0,0.721,0.718	0.113
68576	ENSG00000166169	POLL	chr10	-	101584601	101584919	101583507	101583681	101587245	101587406	68576	19,6,11	3,6,5	10,14,8	0,0,2	298	149	8.75694e-05	0.0113161	0.76,0.333,0.524	1.0,1.0,0.667	-0.35
68583	ENSG00000166169	POLL	chr10	-	101585861	101586156	101583507	101583681	101587245	101587382	68583	30,19,19	3,6,5	8,13,14	0,0,2	298	149	0.00038386	0.0283452	0.833,0.613,0.655	1.0,1.0,0.778	-0.226
68841	ENSG00000104375	STK3	chr8	-	98595601	98595750	98594972	98595118	98596031	98596169	68841	6,4,1	0,0,0	4,7,11	0,1,6	298	149	0.000123267	0.0141914	1.0,1.0,1.0	1.0,0.778,0.478	0.248
68897	ENSG00000140525	FANCI	chr15	+	89245755	89245839	89244003	89244033	89247628	89247731	68897	3,8,8	47,48,55	7,18,23	32,56,30	233	149	0.000304576	0.0246463	0.039,0.096,0.085	0.123,0.171,0.329	-0.134
68917	ENSG00000156787	TBC1D31	chr8	+	123128280	123128513	123126507	123126687	123129069	123129218	68917	41,47,40	3,0,2	18,45,26	2,9,5	298	149	0.000552159	0.0361372	0.872,1.0,0.909	0.818,0.714,0.722	0.176
69221	ENSG00000166689	PLEKHA7	chr11	-	16807143	16807224	16803226	16803295	16813112	16813166	69221	11,9,12	40,48,39	0,3,1	39,52,42	230	149	5.1891e-08	7.90013e-05	0.151,0.108,0.166	0.0,0.036,0.015	0.125
69427	ENSG00000180900	SCRIB	chr8	-	143791875	143791913	143791388	143791440	143791990	143792133	69427	86,66,100	0,6,7	50,69,75	1,0,0	187	149	0.000678833	0.0408396	1.0,0.898,0.919	0.976,1.0,1.0	-0.053
69432	ENSG00000180900	SCRIB	chr8	-	143807551	143807614	143806923	143807013	143808608	143809025	69432	14,15,20	177112205	24,29,49	134181166	212	149	0.000108356	0.0131	0.053,0.086,0.064	0.112,0.101,0.172	-0.061
69465	ENSG00000181894	ZNF329	chr19	-	58142556	58142661	58126247	58129511	58150751	58150787	69465	17,12,14	1,3,7	4,12,13	0,1,0	254	149	4.46e-05	0.00738021	0.909,0.701,0.54	1.0,0.876,1.0	-0.242
69476	ENSG00000147364	FBXO25	chr8	+	467719	467746	463006	463150	468714	477967	69476	4,6,4	55,56,86	0,0,0	26,69,54	176	149	0.000257106	0.0223013	0.058,0.083,0.038	0.0,0.0,0.0	0.06
69605	ENSG00000135679	MDM2	chr12	+	68824362	68824430	68820324	68820374	68828770	68828931	69605	100,67,101	16,7,8	74106114	0,0,0	217	149	1.36168e-11	1.34039e-07	0.811,0.868,0.897	1.0,1.0,1.0	-0.141
69659	ENSG00000104691	UBXN8	chr8	+	30754664	30754787	30753034	30753105	30756764	30756887	69659	72,58,100	7,3,3	56,97,112	0,0,3	272	149	0.000486887	0.0334651	0.849,0.914,0.948	1.0,1.0,0.953	-0.081
69661	ENSG00000184445	KNTC1	chr12	+	122529990	122530192	122527248	122527351	122534663	122534784	69661	129104129	3,2,5	97,129,93	6,30,7	298	149	2.39132e-05	0.00494428	0.956,0.963,0.928	0.89,0.683,0.869	0.135
69662	ENSG00000184445	KNTC1	chr12	+	122530021	122530192	122527247	122527351	122534663	122534784	69662	257195263	3,2,5	177265207	6,30,7	298	149	2.1181e-06	0.00101221	0.977,0.98,0.963	0.937,0.815,0.937	0.077
69683	ENSG00000105339	DENND3	chr8	+	141163332	141163429	141160631	141160787	141165185	141165289	69683	11,15,21	1,0,6	8,14,3	0,0,0	246	149	0.000580476	0.0373016	0.869,1.0,0.679	1.0,1.0,1.0	-0.151
69863	ENSG00000119397	CNTRL	chr9	+	121080305	121080478	121074659	121075067	121088295	121088543	69863	12,14,17	2,0,0	11,19,7	3,2,5	298	149	0.000175764	0.0178785	0.75,1.0,1.0	0.647,0.826,0.412	0.288
69865	ENSG00000119397	CNTRL	chr9	+	121088295	121088543	121080305	121080478	121090274	121090405	69865	23,21,31	1,0,0	17,28,29	0,6,2	298	149	0.000439491	0.0314447	0.92,1.0,1.0	1.0,0.7,0.879	0.114
69985	ENSG00000172269	DPAGT1	chr11	-	119097463	119097551	119096527	119097297	119098402	119098487	69985	126123191	17,5,13	108189138	5,3,1	237	149	4.55801e-05	0.00742413	0.823,0.939,0.902	0.931,0.975,0.989	-0.077
69987	ENSG00000172269	DPAGT1	chr11	-	119097463	119098043	119096522	119097297	119098402	119098487	69987	241227282	17,5,13	187277249	5,3,1	298	149	4.71894e-05	0.00754077	0.876,0.958,0.916	0.949,0.979,0.992	-0.057
69990	ENSG00000172269	DPAGT1	chr11	-	119097854	119098043	119097141	119097297	119098402	119098487	69990	124121116	17,5,13	89117118	5,3,1	298	149	0.000205979	0.0192438	0.785,0.924,0.817	0.899,0.951,0.983	-0.102
70106	ENSG00000154582	ELOC	chr8	-	73969559	73969673	73955910	73956054	73972076	73972232	70106	0,0,1	9,12,8	4,2,8	4,14,12	263	149	9.8378e-06	0.00278402	0.0,0.0,0.066	0.362,0.075,0.274	-0.215
70139	ENSG00000147789	ZNF7	chr8	+	144829426	144829604	144829042	144829090	144837390	144837507	70139	49,32,29	2,4,9	28,24,29	0,0,1	298	149	7.65065e-06	0.00237762	0.925,0.8,0.617	1.0,1.0,0.935	-0.198
70140	ENSG00000147789	ZNF7	chr8	+	144829444	144829604	144829042	144829090	144837390	144837507	70140	41,36,29	2,4,9	28,24,27	0,0,1	298	149	7.23529e-06	0.00229133	0.911,0.818,0.617	1.0,1.0,0.931	-0.195
70141	ENSG00000147789	ZNF7	chr8	+	144829477	144829604	144829041	144829090	144837390	144837507	70141	59,38,52	2,4,9	42,31,33	0,0,1	276	149	1.26154e-05	0.00315998	0.941,0.837,0.757	1.0,1.0,0.947	-0.137
70142	ENSG00000147789	ZNF7	chr8	+	144829522	144829604	144829042	144829090	144837390	144837507	70142	29,26,21	2,4,9	18,12,17	0,0,1	231	149	1.45157e-05	0.00346843	0.903,0.807,0.601	1.0,1.0,0.916	-0.202
70171	ENSG00000254995	STX16-NPEPL1	chr20	+	58691404	58691562	58673630	58673711	58691723	58691780	70171	1,0,0	10,10,11	2,7,14	10,13,15	298	149	3.80121e-07	0.000310571	0.048,0.0,0.0	0.091,0.212,0.318	-0.191
70209	ENSG00000168743	NPNT	chr4	+	105967187	105967444	105958898	105959126	105970384	105971670	70209	12,6,11	0,1,0	5,2,3	2,3,1	298	149	1.08503e-05	0.00293922	1.0,0.75,1.0	0.556,0.25,0.6	0.448
70372	ENSG00000104325	DECR1	chr8	+	90005447	90005845	90001476	90001561	90017202	90017326	70372	11,10,18	2,3,6	9,26,15	0,0,0	298	149	3.3992e-08	5.55451e-05	0.733,0.625,0.6	1.0,1.0,1.0	-0.347
70375	ENSG00000104325	DECR1	chr8	+	90015540	90015666	90001487	90001561	90017202	90017326	70375	13,17,16	2,3,6	9,18,21	0,0,0	275	149	1.3997e-07	0.000163894	0.779,0.754,0.591	1.0,1.0,1.0	-0.292
70472	ENSG00000140632	GLYR1	chr16	-	4813736	4813955	4811975	4812248	4814536	4814629	70472	60,46,80	3,4,4	31,61,56	0,0,0	298	149	7.63874e-05	0.0103531	0.909,0.852,0.909	1.0,1.0,1.0	-0.11
70487	ENSG00000186973	CFAP144	chr1	+	43152827	43152931	43150760	43150820	43156205	43156396	70487	11,5,15	11,3,4	13,20,6	0,4,0	253	149	0.000519285	0.034665	0.371,0.495,0.688	1.0,0.746,1.0	-0.397
70517	ENSG00000078487	ZCWPW1	chr7	-	100405012	100405093	100404177	100404244	100406693	100406798	70517	13,13,4	2,1,5	18,19,7	0,1,0	230	149	5.5732e-05	0.00840226	0.808,0.894,0.341	1.0,0.925,1.0	-0.294
70616	ENSG00000147408	CSGALNACT1	chr8	-	19457529	19457816	19439829	19439931	19458425	19458642	70616	10,5,14	13,16,4	0,0,5	16,8,11	298	149	0.00040045	0.0291036	0.278,0.135,0.636	0.0,0.0,0.185	0.288
70741	ENSG00000249859	PVT1	chr8	+	127795893	127796008	127794541	127794734	127855154	127855319	70741	5,5,2	0,0,1	1,7,3	0,2,4	264	149	0.000764601	0.044235	1.0,1.0,0.53	1.0,0.664,0.297	0.19
70745	ENSG00000249859	PVT1	chr8	+	127795893	127796071	127794530	127794734	127855154	127855319	70745	5,4,1	0,0,1	1,6,4	0,2,4	298	149	0.000855703	0.0481628	1.0,1.0,0.333	1.0,0.6,0.333	0.133
70754	ENSG00000249859	PVT1	chr8	+	127818899	127818998	127816827	127816884	127890588	127891257	70754	2,3,0	1,0,1	1,0,0	1,5,3	248	149	0.000405649	0.0293551	0.546,1.0,0.0	0.375,0.0,0.0	0.39
70759	ENSG00000249859	PVT1	chr8	+	127855154	127855319	127816827	127816884	127890588	127890998	70759	7,8,2	1,0,1	3,6,6	1,5,3	298	149	0.00039757	0.0289774	0.778,1.0,0.5	0.6,0.375,0.5	0.268
70964	ENSG00000110841	PPFIBP1	chr12	+	27658815	27658848	27656615	27656730	27660883	27660945	70964	1,0,0	62,81,96	6,6,4	49,89,97	182	149	0.000134307	0.0151188	0.013,0.0,0.0	0.091,0.052,0.033	-0.054
71271	ENSG00000205581	HMGN1	chr21	-	39347378	39347483	39345829	39345958	39348291	39348339	71271	17,14,28	16,13,28	18,19,22	3,9,3	254	149	0.00026816	0.0227918	0.384,0.387,0.37	0.779,0.553,0.811	-0.334
71272	ENSG00000205581	HMGN1	chr21	-	39347378	39347483	39345829	39347292	39348291	39348339	71272	34,19,37	1,4,3	23,34,22	0,0,0	254	149	0.000324866	0.0254743	0.952,0.736,0.879	1.0,1.0,1.0	-0.144
71385	ENSG00000177888	ZBTB41	chr1	-	197175930	197176014	197175009	197175115	197176563	197176670	71385	0,0,1	47,26,37	0,11,0	19,33,26	233	149	0.000585858	0.0373769	0.0,0.0,0.017	0.0,0.176,0.0	-0.053
71391	ENSG00000143437	ARNT	chr1	-	150817919	150818030	150817360	150817433	150823193	150823345	71391	312249347	4,0,2	198319323	9,13,14	260	149	9.17743e-08	0.000122225	0.978,1.0,0.99	0.927,0.934,0.93	0.059
71586	ENSG00000185829	ARL17A	chr17	-	46557364	46557630	46527268	46528859	46570758	46570869	71586	6,7,8	0,0,0	4,5,9	0,6,2	298	149	1.91254e-05	0.00414024	1.0,1.0,1.0	1.0,0.294,0.692	0.338
71653	ENSG00000197969	VPS13A	chr9	+	77283354	77283471	77282120	77282274	77283546	77283650	71653	141114146	5,2,3	67133118	8,8,13	266	149	0.000105336	0.0127701	0.94,0.97,0.965	0.824,0.903,0.836	0.104
71706	ENSG00000119509	INVS	chr9	+	100131869	100131954	100126382	100126549	100214924	100215040	71706	1,2,0	3,1,5	4,6,6	2,1,1	234	149	8.28051e-05	0.010884	0.175,0.56,0.0	0.56,0.793,0.793	-0.47
71979	ENSG00000113734	BNIP1	chr5	+	173151565	173151694	173146865	173146958	173154321	173154413	71979	39,48,49	161145158	16,17,41	130186156	278	149	0.000296741	0.0242447	0.115,0.151,0.143	0.062,0.047,0.123	0.059
71989	ENSG00000139644	TMBIM6	chr12	+	49741956	49742115	49741548	49741611	49749617	49749856	71989	7,9,8	3,2,5	15,18,21	0,2,1	298	149	0.00011818	0.0139546	0.538,0.692,0.444	1.0,0.818,0.913	-0.352
72082	ENSG00000157954	WIPI2	chr7	+	5193117	5193345	5190258	5190493	5199575	5199658	72082	7,6,2	41,26,34	1,1,0	18,27,36	298	149	0.000443482	0.0315527	0.079,0.103,0.029	0.027,0.018,0.0	0.055
72138	ENSG00000106868	SUSD1	chr9	-	112052154	112052349	112041866	112041960	112058427	112058471	72138	2,1,8	0,0,1	4,0,0	1,2,6	298	149	5.30252e-08	7.90013e-05	1.0,1.0,0.8	0.667,0.0,0.0	0.711
72139	ENSG00000106868	SUSD1	chr9	-	112052398	112052438	112041866	112041960	112058427	112058686	72139	15,11,24	0,0,1	16,9,15	1,2,6	189	149	4.32554e-05	0.00720899	1.0,1.0,0.95	0.927,0.78,0.663	0.193
72217	ENSG00000138152	BTBD16	chr10	+	122297767	122297837	122291079	122291194	122329479	122329571	72217	4,2,3	0,0,2	6,7,0	6,12,6	219	149	5.31857e-05	0.00809818	1.0,1.0,0.505	0.405,0.284,0.0	0.605
72233	ENSG00000106829	TLE4	chr9	+	79627373	79627448	79612655	79612718	79649819	79649858	72233	32,28,35	0,0,1	14,20,18	3,1,6	224	149	7.75572e-06	0.00238105	1.0,1.0,0.959	0.756,0.93,0.666	0.202
72265	ENSG00000011454	RABGAP1	chr9	+	122945331	122945432	122941032	122941088	122957010	122957209	72265	6,7,6	15,4,18	1,2,0	12,4,12	250	149	0.000403258	0.0292238	0.193,0.511,0.166	0.047,0.23,0.0	0.198
72288	ENSG00000165209	STRBP	chr9	-	123212584	123212708	123184131	123184298	123213588	123213908	72288	2,2,3	0,0,0	0,0,2	1,1,5	273	149	2.71005e-13	3.43201e-09	1.0,1.0,1.0	0.0,0.0,0.179	0.94
72292	ENSG00000119139	TJP2	chr9	+	69185086	69185204	69151650	69151771	69212547	69212601	72292	34,12,8	72,49,85	3,7,8	62,87,147	267	149	1.04435e-06	0.000622271	0.209,0.12,0.05	0.026,0.043,0.029	0.094
72782	ENSG00000137073	UBAP2	chr9	-	33928371	33928612	33927796	33927992	33932561	33932628	72782	7,6,5	41,38,49	2,0,1	30,32,50	298	149	0.000268653	0.0227955	0.079,0.073,0.049	0.032,0.0,0.01	0.053
73089	ENSG00000106772	PRUNE2	chr9	-	76850462	76850665	76846514	76846678	76854103	76854208	73089	39,45,43	0,0,0	42,32,47	0,10,0	298	149	0.000755742	0.0439528	1.0,1.0,1.0	1.0,0.615,1.0	0.128
73140	ENSG00000090054	SPTLC1	chr9	-	92070123	92070296	92067965	92068098	92076797	92077035	73140	13,9,9	2,2,8	11,7,2	2,0,0	298	149	0.000631236	0.0391861	0.765,0.692,0.36	0.733,1.0,1.0	-0.305
73419	ENSG00000255248	MIR100HG	chr11	-	122384365	122384621	122292283	122292403	122421749	122421831	73419	4,8,0	0,1,4	0,0,0	3,2,3	298	149	2.77309e-05	0.00550878	1.0,0.8,0.0	0.0,0.0,0.0	0.6
73523	ENSG00000025423	HSD17B6	chr12	+	56763197	56763414	56752160	56752318	56773833	56774078	73523	1,0,2	3,3,1	2,4,6	0,0,2	298	149	1.77567e-06	0.000866163	0.143,0.0,0.5	1.0,1.0,0.6	-0.652
73526	ENSG00000025423	HSD17B6	chr12	+	56763217	56763414	56752160	56752318	56773833	56774165	73526	1,0,2	3,3,1	2,2,3	0,0,2	298	149	3.99285e-05	0.00683317	0.143,0.0,0.5	1.0,1.0,0.429	-0.595
73552	ENSG00000198780	FAM169A	chr5	-	74838964	74839050	74834425	74834597	74840073	74840173	73552	57,55,62	0,1,0	37,85,91	3,3,7	235	149	0.000138873	0.0154271	1.0,0.972,1.0	0.887,0.947,0.892	0.082
73661	ENSG00000175611	ERCC6L2-AS1	chr9	-	95851823	95852029	95850226	95850292	95874979	95875079	73661	0,3,0	22,13,9	4,2,6	10,11,11	298	149	0.000519073	0.034665	0.0,0.103,0.0	0.167,0.083,0.214	-0.12
73672	ENSG00000233901	LINC01503	chr9	+	129356252	129356830	129355457	129355598	129359335	129359535	73672	1,2,2	0,0,0	3,1,6	4,3,1	298	149	1.07792e-08	2.27513e-05	1.0,1.0,1.0	0.273,0.143,0.75	0.611
73715	ENSG00000158856	DMTN	chr8	+	22080804	22080870	22080617	22080625	22081112	22081193	73715	1,3,5	2,0,1	0,0,1	2,8,2	215	149	6.09445e-07	0.000430444	0.257,1.0,0.776	0.0,0.0,0.257	0.592
73825	ENSG00000148153	INIP	chr9	-	112701787	112701880	112689526	112689617	112716460	112716541	73825	11,11,6	0,0,0	3,16,13	1,2,3	242	149	0.000618669	0.0387863	1.0,1.0,1.0	0.649,0.831,0.727	0.264
73834	ENSG00000107263	RAPGEF1	chr9	-	131603960	131604053	131602060	131602149	131604930	131605188	73834	15,11,21	4,0,5	15,11,11	0,0,0	242	149	1.1218e-05	0.00299766	0.698,1.0,0.721	1.0,1.0,1.0	-0.194
73854	ENSG00000133315	MACROD1	chr11	-	64015251	64015281	64000226	64000343	64151238	64151355	73854	217158207	4,5,5	93216214	10,9,17	179	149	0.000395692	0.0288826	0.978,0.963,0.972	0.886,0.952,0.913	0.054
73963	ENSG00000164953	TMEM67	chr8	+	93811117	93811311	93809784	93809887	93815304	93815447	73963	10,4,4	26,37,54	3,0,0	32,48,72	298	149	3.21526e-05	0.00603231	0.161,0.051,0.036	0.045,0.0,0.0	0.068
73974	ENSG00000215126	ZNG1F	chr9	-	41170283	41170423	41166783	41166830	41171846	41171934	73974	5,1,11	44,32,52	7,13,18	22,24,26	289	149	2.22278e-05	0.00465277	0.055,0.016,0.098	0.141,0.218,0.263	-0.151
74135	ENSG00000110031	LPXN	chr11	-	58564154	58564201	58554754	58554940	58570555	58570713	74135	13,3,11	4,4,0	16,9,16	0,0,0	196	149	4.63007e-05	0.00746849	0.712,0.363,1.0	1.0,1.0,1.0	-0.308
74199	ENSG00000224817	LINC03046	chr10	-	101708164	101708401	101704651	101704705	101729716	101730037	74199	2,0,2	0,2,2	2,1,4	0,0,1	298	149	0.00026186	0.0224827	1.0,0.0,0.333	1.0,1.0,0.667	-0.445
74249	ENSG00000198561	CTNND1	chr11	+	57789036	57789155	57761796	57762119	57791384	57791673	74249	6,8,16	1,0,7	4,9,12	0,0,0	268	149	3.82789e-05	0.00672676	0.769,1.0,0.56	1.0,1.0,1.0	-0.224
74452	ENSG00000148950	IMMP1L	chr11	-	31460625	31460714	31433459	31433570	31509518	31509592	74452	0,0,1	52,30,28	3,6,2	23,28,32	238	149	0.000359389	0.0274175	0.0,0.0,0.022	0.075,0.118,0.038	-0.07
74460	ENSG00000148950	IMMP1L	chr11	-	31463171	31463305	31456312	31456386	31509518	31509574	74460	38,7,29	3,0,0	16,20,12	0,9,5	283	149	0.000587611	0.0374416	0.87,1.0,1.0	1.0,0.539,0.558	0.258
74490	ENSG00000173227	SYT12	chr11	+	67030434	67030559	67030099	67030178	67034644	67034838	74490	1,1,2	7,0,1	2,3,4	0,0,2	274	149	0.000539903	0.0357041	0.072,1.0,0.521	1.0,1.0,0.521	-0.309
74542	ENSG00000173156	RHOD	chr11	+	67065895	67065983	67056846	67057034	67070424	67070559	74542	149179190	2,28,19	83139174	4,4,4	237	149	0.000503672	0.0341097	0.979,0.801,0.863	0.929,0.956,0.965	-0.069
74569	ENSG00000149761	NUDT22	chr11	+	64227567	64227666	64226634	64227132	64229477	64229539	74569	16,14,32	4,4,0	15,19,24	0,1,0	248	149	0.000298088	0.0243155	0.706,0.678,1.0	1.0,0.919,1.0	-0.178
74632	ENSG00000138092	CENPO	chr2	+	24793851	24793965	24793461	24793520	24799674	24799794	74632	74,49,61	21,0,12	39,73,69	4,1,0	263	149	0.000176649	0.0179325	0.666,1.0,0.742	0.847,0.976,1.0	-0.138
74636	ENSG00000230943	LINC02541	chr6	-	113623739	113623822	113623170	113623646	113627520	113627675	74636	0,1,0	9,3,14	4,2,3	0,8,3	232	149	3.88174e-05	0.00673025	0.0,0.176,0.0	1.0,0.138,0.391	-0.451
74755	ENSG00000158402	CDC25C	chr5	-	138326020	138326054	138325814	138325904	138328483	138328529	74755	95,74,89	11,0,7	94130125	0,3,0	183	149	1.57248e-05	0.00358808	0.875,1.0,0.912	1.0,0.972,1.0	-0.062
74772	ENSG00000047634	SCML1	chrX	+	17744070	17744219	17737468	17737680	17746017	17746098	74772	0,0,1	7,7,17	3,6,3	3,5,5	298	149	3.56723e-07	0.000296232	0.0,0.0,0.029	0.333,0.375,0.231	-0.303
74802	ENSG00000149257	SERPINH1	chr11	+	75563726	75563770	75562345	75562378	75566315	75566959	74802	7,6,7	0,6,3	1,3,12	0,0,1	193	149	0.000129159	0.0146042	1.0,0.436,0.643	1.0,1.0,0.903	-0.275
74972	ENSG00000174405	LIG4	chr13	-	108214561	108214610	108208532	108211296	108215483	108215523	74972	3,4,0	3,3,3	0,0,0	2,5,9	198	149	8.29364e-05	0.010884	0.429,0.501,0.0	0.0,0.0,0.0	0.31
74973	ENSG00000174405	LIG4	chr13	-	108214561	108214718	108207507	108211296	108215483	108215743	74973	2,7,2	3,3,3	0,0,2	2,5,9	298	149	6.03766e-05	0.00887798	0.25,0.538,0.25	0.0,0.0,0.1	0.313
75099	ENSG00000175592	FOSL1	chr11	-	65894013	65894116	65892644	65893296	65896808	65897006	75099	57,70,51	12,7,12	49,78,43	4,1,2	252	149	7.54423e-05	0.0103008	0.737,0.855,0.715	0.879,0.979,0.927	-0.159
75100	ENSG00000175592	FOSL1	chr11	-	65894013	65894121	65892048	65893296	65896808	65897006	75100	117119110	12,7,12	71,130,85	4,1,2	257	149	0.000153746	0.0164654	0.85,0.908,0.842	0.911,0.987,0.961	-0.086
75146	ENSG00000174791	RIN1	chr11	-	66335977	66336158	66335761	66335876	66336316	66336434	75146	38,58,54	5,0,6	30,45,42	0,0,1	298	149	0.000136549	0.0152968	0.792,1.0,0.818	1.0,1.0,0.955	-0.115
75247	ENSG00000110274	CEP164	chr11	+	117387202	117387412	117381700	117381868	117390776	117390908	75247	49,28,35	9,0,0	16,43,44	0,0,0	298	149	0.000368286	0.0277599	0.731,1.0,1.0	1.0,1.0,1.0	-0.09
75339	ENSG00000101017	CD40	chr20	+	46123125	46123219	46122609	46122756	46126639	46126701	75339	27,9,17	5,4,2	7,10,17	0,1,0	243	149	4.36049e-05	0.00724213	0.768,0.58,0.839	1.0,0.86,1.0	-0.224
75463	ENSG00000230091	TMEM254-AS1	chr10	-	80056318	80056405	80053395	80053586	80060815	80060933	75463	0,3,7	6,2,2	3,17,4	1,1,0	236	149	2.0041e-05	0.00430169	0.0,0.486,0.688	0.654,0.915,1.0	-0.465
75529	ENSG00000054965	FAM168A	chr11	-	73419873	73419999	73411393	73411536	73430689	73430770	75529	78,48,44	3,8,1	35,58,35	0,0,1	275	149	0.000123098	0.0141914	0.934,0.765,0.96	1.0,1.0,0.95	-0.097
75578	ENSG00000251381	LINC00958	chr11	-	12965107	12965214	12961841	12962763	12989455	12989547	75578	44,38,42	0,1,0	26,49,54	8,1,5	256	149	1.26652e-05	0.00315998	1.0,0.957,1.0	0.654,0.966,0.863	0.158
75579	ENSG00000251381	LINC00958	chr11	-	12980409	12980909	12961540	12962763	12989455	12989546	75579	41,44,63	0,1,0	24,46,47	8,1,5	298	149	3.54041e-06	0.00147833	1.0,0.957,1.0	0.6,0.958,0.825	0.191
75587	ENSG00000251381	LINC00958	chr11	-	12986039	12986144	12961841	12962763	12989455	12989546	75587	6,4,3	0,1,0	2,5,9	8,1,5	254	149	7.32773e-06	0.00230555	1.0,0.701,1.0	0.128,0.746,0.514	0.438
75592	ENSG00000251381	LINC00958	chr11	-	12986039	12986144	12984225	12984338	12989455	12989546	75592	11,4,3	0,0,0	4,6,13	0,2,9	254	149	3.33785e-06	0.0014329	1.0,1.0,1.0	1.0,0.638,0.459	0.301
75604	ENSG00000165490	DDIAS	chr11	+	82913282	82913386	82901741	82901822	82914722	82914851	75604	24,26,31	1,0,7	13,14,24	0,0,0	253	149	0.000460633	0.0323183	0.934,1.0,0.723	1.0,1.0,1.0	-0.114
75685	ENSG00000221926	TRIM16	chr17	-	15677175	15677280	15658801	15658876	15680864	15680953	75685	1,1,4	0,0,0	1,1,0	0,1,3	254	149	2.58211e-05	0.00531704	1.0,1.0,1.0	1.0,0.37,0.0	0.543
75773	ENSG00000078124	ACER3	chr11	+	76994155	76994226	76990538	76990574	76998762	76998821	75773	2,0,0	27,9,29	0,5,9	16,30,25	220	149	0.000181645	0.0181975	0.048,0.0,0.0	0.0,0.101,0.196	-0.083
76366	ENSG00000177106	EPS8L2	chr11	+	706676	706801	706116	706288	709329	709451	76366	19,20,23	94,70,83	11,39,39	36,56,68	274	149	0.000665128	0.0402541	0.099,0.134,0.131	0.142,0.275,0.238	-0.097
76423	ENSG00000076864	RAP1GAP	chr1	-	21603834	21603912	21602803	21602913	21606065	21606197	76423	0,3,0	7,14,10	4,5,7	8,9,19	227	149	0.000281317	0.0234552	0.0,0.123,0.0	0.247,0.267,0.195	-0.195
76526	ENSG00000166444	DENND2B	chr11	-	8870953	8871088	8839309	8839350	8871333	8871367	76526	11,6,10	2,0,1	10,6,9	6,6,5	284	149	0.000137542	0.0153465	0.743,1.0,0.84	0.466,0.344,0.486	0.429
76729	ENSG00000179532	DNHD1	chr11	+	6548644	6548933	6548209	6548402	6556682	6558297	76729	29,8,13	0,0,0	5,17,6	0,6,7	298	149	6.75607e-07	0.00046248	1.0,1.0,1.0	1.0,0.586,0.3	0.371
76776	ENSG00000174928	C3orf33	chr3	-	155805596	155805723	155802531	155802591	155806138	155806251	76776	0,2,1	7,6,23	2,3,9	4,4,8	276	149	1.27258e-05	0.00315998	0.0,0.153,0.023	0.213,0.288,0.378	-0.234
76806	ENSG00000116747	RO60	chr1	+	193069033	193069634	193060033	193060222	193075819	193076040	76806	57,53,59	4,0,6	31,43,57	0,0,1	298	149	0.000364377	0.027629	0.877,1.0,0.831	1.0,1.0,0.966	-0.086
76873	ENSG00000162241	SLC25A45	chr11	-	65377332	65377423	65376817	65377076	65379375	65379561	76873	0,0,1	2,2,5	2,2,2	0,2,1	240	149	3.23523e-05	0.00604738	0.0,0.0,0.11	1.0,0.383,0.554	-0.609
76885	ENSG00000126391	FRMD8	chr11	+	65393572	65393674	65389360	65389528	65394040	65394099	76885	59,54,52	1,2,2	41,48,44	3,10,8	251	149	7.45807e-05	0.0102384	0.972,0.941,0.939	0.89,0.74,0.766	0.152
76888	ENSG00000171466	ZNF562	chr19	-	9658008	9658135	9653707	9653881	9660719	9660874	76888	7,7,4	0,0,0	6,7,5	1,6,0	276	149	0.00021926	0.0200123	1.0,1.0,1.0	0.764,0.386,1.0	0.283
76898	ENSG00000278023	RDM1	chr17	-	35922576	35922675	35920186	35920272	35924603	35924772	76898	12,12,7	0,0,0	2,4,2	0,3,2	248	149	0.000764961	0.044235	1.0,1.0,1.0	1.0,0.445,0.375	0.393
77551	ENSG00000074266	EED	chr11	+	86270082	86270157	86267894	86268561	86276979	86277138	77551	78,66,87	220146144	33,51,60	123223210	224	149	0.000188538	0.0184019	0.191,0.231,0.287	0.151,0.132,0.16	0.089
77712	ENSG00000137691	CFAP300	chr11	+	102075872	102076045	102066484	102066651	102083070	102083419	77712	114118116	0,3,8	113157167	0,0,0	298	149	0.000842056	0.0475425	1.0,0.952,0.879	1.0,1.0,1.0	-0.056
77713	ENSG00000137691	CFAP300	chr11	+	102081214	102081281	102066484	102066651	102083070	102083419	77713	54,56,35	0,3,8	41,69,35	0,0,0	216	149	7.87327e-05	0.0105232	1.0,0.928,0.751	1.0,1.0,1.0	-0.107
77759	ENSG00000149292	TTC12	chr11	+	113315950	113316315	113314578	113314618	113323287	113323451	77759	79,60,71	0,5,5	78,103,84	0,0,0	298	149	0.000253476	0.0220242	1.0,0.857,0.877	1.0,1.0,1.0	-0.089
77921	ENSG00000095066	HOOK2	chr19	-	12765828	12765834	12765689	12765724	12765926	12766014	77921	3,5,15	10,20,26	0,2,1	22,27,21	155	149	8.12718e-07	0.000541698	0.224,0.194,0.357	0.0,0.066,0.044	0.222
77926	ENSG00000158545	ZC3H18	chr16	+	88608933	88609051	88599790	88599948	88622196	88622388	77926	111,84,105	0,2,1	84110117	2,10,9	267	149	8.34483e-06	0.00248656	1.0,0.959,0.983	0.959,0.86,0.879	0.081
78148	ENSG00000179988	PSTK	chr10	+	122987333	122987504	122986868	122986962	122990173	122990390	78148	5,8,3	19,19,22	11,13,18	10,16,21	298	149	0.000282444	0.0234755	0.116,0.174,0.064	0.355,0.289,0.3	-0.197
78160	ENSG00000225663	MCRIP1	chr17	-	81823411	81823513	81822360	81823311	81824286	81824390	78160	108129190	3,2,0	74139123	4,9,5	251	149	0.000246754	0.0216831	0.955,0.975,1.0	0.917,0.902,0.936	0.058
78273	ENSG00000065621	GSTO2	chr10	+	104279369	104279471	104277893	104278116	104299127	104304945	78273	26,25,40	0,0,1	9,36,61	5,5,0	251	149	0.000178011	0.0180288	1.0,1.0,0.96	0.517,0.81,1.0	0.211
78454	ENSG00000138111	MFSD13A	chr10	+	102465981	102466087	102461394	102461450	102468954	102469197	78454	19,3,11	0,0,8	3,4,6	7,10,10	255	149	5.3159e-05	0.00809818	1.0,1.0,0.446	0.2,0.189,0.26	0.599
78617	ENSG00000196233	LCOR	chr10	+	96833405	96833479	96832259	96832399	96907264	96907330	78617	11,10,21	0,0,2	4,5,10	3,2,3	223	149	5.72391e-05	0.00852795	1.0,1.0,0.875	0.471,0.626,0.69	0.363
78627	ENSG00000196233	LCOR	chr10	+	96944101	96944245	96907667	96907747	96949007	96949295	78627	16,4,7	5,2,0	8,16,6	0,0,1	293	149	0.000168283	0.017397	0.619,0.504,1.0	1.0,1.0,0.753	-0.21
78759	ENSG00000012232	EXTL3	chr8	+	28685885	28686008	28637336	28637429	28713456	28713513	78759	2,1,6	3,1,1	0,0,1	3,2,2	272	149	2.70716e-05	0.00544182	0.268,0.354,0.767	0.0,0.0,0.215	0.391
79227	ENSG00000130803	ZNF317	chr19	+	9157979	9158075	9156611	9157394	9158825	9158908	79227	57,27,44	7,7,9	31,80,63	0,4,4	245	149	0.000302044	0.0245798	0.832,0.701,0.748	1.0,0.924,0.905	-0.183
79241	ENSG00000172661	WASHC2C	chr10	+	45740072	45740246	45737982	45738045	45743389	45743483	79241	115,118,95	0,0,0	87,72,115	0,8,4	298	149	6.06524e-05	0.00887978	1.0,1.0,1.0	1.0,0.818,0.935	0.082
79246	ENSG00000172661	WASHC2C	chr10	+	45769454	45769618	45765678	45765810	45773255	45773358	79246	92,67,116	1,3,9	80,71,77	0,1,1	298	149	0.000449116	0.0317743	0.979,0.918,0.866	1.0,0.973,0.975	-0.062
79273	ENSG00000188234	AGAP4	chr10	-	45848842	45848912	45847859	45847954	45853654	45853875	79273	2,4,9	0,0,0	1,10,12	3,2,4	219	149	9.95871e-07	0.000607793	1.0,1.0,1.0	0.185,0.773,0.671	0.457
79413	ENSG00000107669	ATE1	chr10	-	121898840	121898969	121870005	121870038	121902390	121902620	79413	51,38,47	9,3,0	51,67,50	0,0,1	278	149	2.90657e-05	0.00563173	0.752,0.872,1.0	1.0,1.0,0.964	-0.113
79415	ENSG00000107669	ATE1	chr10	-	121899865	121899994	121870005	121870038	121902390	121902504	79415	33,22,25	9,3,0	15,27,18	0,0,1	278	149	7.29753e-05	0.0101001	0.663,0.797,1.0	1.0,1.0,0.906	-0.149
79460	ENSG00000121903	ZSCAN20	chr1	+	33489114	33489191	33488464	33488651	33489517	33489602	79460	7,11,12	8,5,4	6,13,8	0,0,0	226	149	2.28193e-09	5.77967e-06	0.366,0.592,0.664	1.0,1.0,1.0	-0.459
79646	ENSG00000065618	COL17A1	chr10	-	104039607	104039640	104039444	104039519	104039972	104039999	79646	76,52,51	4,1,11	36,47,97	0,0,3	182	149	0.000205544	0.0192438	0.94,0.977,0.791	1.0,1.0,0.964	-0.085
79924	ENSG00000175029	CTBP2	chr10	-	125110989	125111093	125038996	125039155	125160318	125160563	79924	126,77,116	16,6,13	82,91,91	1,3,2	253	149	6.43442e-06	0.00215856	0.823,0.883,0.84	0.98,0.947,0.964	-0.115
79926	ENSG00000175029	CTBP2	chr10	-	125122656	125122868	125110996	125111093	125158634	125158716	79926	9,8,6	6,6,16	0,1,2	3,3,12	298	149	0.0001947	0.018822	0.429,0.4,0.158	0.0,0.143,0.077	0.256
79927	ENSG00000175029	CTBP2	chr10	-	125122656	125122868	125110996	125111093	125160318	125160563	79927	8,9,4	35,20,22	0,1,2	23,22,15	298	149	5.02358e-05	0.00787846	0.103,0.184,0.083	0.0,0.022,0.062	0.095
80192	ENSG00000176155	CCDC57	chr17	-	82207730	82208048	82201537	82201952	82212784	82212813	80192	3,3,0	3,0,3	2,4,4	0,0,0	298	149	6.16113e-06	0.00209462	0.333,1.0,0.0	1.0,1.0,1.0	-0.556
80238	ENSG00000065665	SEC61A2	chr10	+	12167752	12167893	12162212	12162289	12169257	12169961	80238	1,0,1	0,2,2	1,3,1	0,0,0	290	149	2.37135e-06	0.00111225	1.0,0.0,0.204	1.0,1.0,1.0	-0.599
80352	ENSG00000060982	BCAT1	chr12	-	24881300	24881411	24878529	24878649	24894274	24894475	80352	21,9,13	0,0,0	16,17,14	4,0,5	260	149	8.63289e-06	0.00254249	1.0,1.0,1.0	0.696,1.0,0.616	0.229
80360	ENSG00000260289		chr16	-	7894252	7894395	7878798	7879771	7977828	7977898	80360	57,52,35	1,0,0	33,50,63	4,5,0	292	149	0.000574061	0.0371102	0.967,1.0,1.0	0.808,0.836,1.0	0.108
80369	ENSG00000211455	STK38L	chr12	+	27308338	27308461	27302135	27302188	27309113	27309197	80369	41,51,22	0,0,0	29,46,54	0,10,0	272	149	0.000303448	0.0246338	1.0,1.0,1.0	1.0,0.716,1.0	0.095
80789	ENSG00000090006	LTBP4	chr19	+	40616888	40617042	40614179	40614446	40619346	40619493	80789	4,1,1	0,0,0	0,3,2	2,2,0	298	149	0.000714663	0.0421381	1.0,1.0,1.0	0.0,0.429,1.0	0.524
81009	ENSG00000198270	TMEM116	chr12	-	111943264	111943369	111938160	111938210	111991757	111991889	81009	45,55,21	1,1,0	27,36,46	0,2,8	254	149	0.000717855	0.0421852	0.964,0.97,1.0	1.0,0.913,0.771	0.083
81347	ENSG00000161642	ZNF385A	chr12	-	54371472	54371642	54370926	54371096	54373972	54374135	81347	44,38,52	4,5,3	36,42,65	0,0,1	298	149	1.2583e-05	0.00315998	0.846,0.792,0.897	1.0,1.0,0.97	-0.145
81348	ENSG00000161642	ZNF385A	chr12	-	54371472	54371715	54370926	54371096	54373972	54374135	81348	100,55,94	4,5,3	60,82,115	0,0,1	298	149	0.000140082	0.0154934	0.926,0.846,0.94	1.0,1.0,0.983	-0.09
81433	ENSG00000137343	ATAT1	chr6	+	30642767	30643011	30642175	30642247	30645894	30645974	81433	22,15,20	2,2,1	9,14,16	4,3,10	298	149	0.000865676	0.0485085	0.846,0.789,0.909	0.529,0.7,0.444	0.29
81459	ENSG00000100599	RIN3	chr14	+	92676474	92676606	92659160	92659469	92684986	92685150	81459	7,2,12	0,0,0	1,9,8	0,2,4	281	149	0.000214961	0.0198108	1.0,1.0,1.0	1.0,0.705,0.515	0.26
81460	ENSG00000100599	RIN3	chr14	+	92676532	92676606	92659384	92659469	92684986	92685150	81460	3,1,3	0,0,0	1,1,0	0,2,4	223	149	2.53632e-07	0.000237925	1.0,1.0,1.0	1.0,0.25,0.0	0.583
81562	ENSG00000138777	PPA2	chr4	-	105456695	105456745	105453597	105453642	105473893	105474059	81562	14,17,13	0,4,4	9,17,14	0,0,0	199	149	6.10106e-05	0.0088809	1.0,0.761,0.709	1.0,1.0,1.0	-0.177
82031	ENSG00000166153	DEPDC4	chr12	-	100253488	100253715	100252393	100252536	100256048	100256226	82031	5,6,4	1,0,0	7,6,3	1,9,4	298	149	4.59319e-06	0.00169385	0.714,1.0,1.0	0.778,0.25,0.273	0.471
82079	ENSG00000076513	ANKRD13A	chr12	+	110016387	110016433	110013124	110013249	110019138	110019328	82079	77,75,49	0,5,10	35,49,48	0,2,0	195	149	0.000442399	0.0315527	1.0,0.92,0.789	1.0,0.949,1.0	-0.08
82172	ENSG00000028203	VEZT	chr12	+	95242163	95242264	95217779	95217886	95243940	95244009	82172	10,9,6	5,0,2	4,15,9	0,1,0	250	149	0.000261768	0.0224827	0.544,1.0,0.641	1.0,0.899,1.0	-0.238
82361	ENSG00000110888	CAPRIN2	chr12	-	30720810	30720915	30719078	30719225	30723258	30723314	82361	6,5,17	9,3,4	6,6,13	1,1,0	254	149	3.24833e-05	0.00604954	0.281,0.494,0.714	0.779,0.779,1.0	-0.356
82386	ENSG00000177990	DPY19L2	chr12	-	63624039	63624131	63621237	63621337	63626468	63626526	82386	0,3,1	2,2,0	3,2,1	0,1,0	241	149	0.000886405	0.0495058	0.0,0.481,1.0	1.0,0.553,1.0	-0.357
82531	ENSG00000111325	OGFOD2	chr12	+	122977980	122978057	122976870	122976970	122978359	122978547	82531	0,0,0	3,3,8	2,3,3	2,2,3	226	149	1.22833e-06	0.000702622	0.0,0.0,0.0	0.397,0.497,0.397	-0.43
82534	ENSG00000111325	OGFOD2	chr12	+	122977980	122978199	122976870	122976970	122978359	122978569	82534	2,0,2	3,3,8	3,6,6	2,2,3	298	149	0.000356662	0.027279	0.25,0.0,0.111	0.429,0.6,0.5	-0.389
82670	ENSG00000139178	C1RL	chr12	-	7108250	7108479	7101604	7102087	7109109	7109197	82670	79,34,45	0,2,1	46,60,46	2,7,11	298	149	1.39133e-05	0.00335615	1.0,0.895,0.957	0.92,0.811,0.676	0.148
